# Supplementary material for: GAS41 modulates ferroptosis by anchoring NRF2 on chromatin
Source: Nat Commun. 2024 Mar 21;15:2531. doi: 10.1038/s41467-024-46857-w (PMC10957913; doi:10.1038/s41467-024-46857-w)
Supplement: Supplementary file 4 — Source Data [file 41467_2024_46857_MOESM4_ESM.xlsx]

## Sheet: Fig. 1
c
concentration (M)	sgNC			sgGAS41#1			sgGAS41#2
2.5e-05	101.06	106.12	108.99	101.69	98.87	99.16	95.43	97.23	105.51
5e-05	99.88	101.67	101.25	94.53	93.47	96.46	95.61	93.65	109.01
7.5e-05	92.05	98.22	96.92	90.45	88.99	87.78	86.67	87.29	103
0.0001	91.58	91.92	97.25	88.95	79.78	82.56	81.51	82.31	96.57
0.000125	87.41	82.05	86.44	71.08	66.52	71.04	67.5	69.76	83.41
0.00015	79.48	73.96	74.35	55.29	54.86	61.5	48.21	52.7	62.3
0.00025	62.88	56.01	57.24	37.7	34.93	40.98	25.35	27.13	34.82
d
concentration (M)	sgNC			sgGAS41#1			sgGAS41#2
1e-07	104.3	102.14	101.75	101.15	97.86	99.66	101.03	101.15	99.11
5e-07	94.62	93.34	94.58	86.15	82.92	83.13	82.98	82.46	82.45
1e-06	81.59	86.37	84.34	67.23	64.62	63.91	72.12	72.16	71.16
2e-06	79.97	81.89	81.12	54.89	53.74	55.71	65.68	63.88	64.08
3e-06	76.59	76.02	76.51	49.21	48.13	46.17	62.06	62.68	61.1
5e-06	75.21	69.5	73.19	32.95	31.11	31.58	61.24	57.46	60.44
1e-05	57.05	60.95	64.03	21.2	20.1	20.84	41.99	43.7	42.5
f
concentration (M)	sgNC			sgGAS41#1			sgGAS41#2
6e-05	97.7443	96.9615	98.022	93.1519	97.6709	95.1266	93.7975	93.3798	94.0253
8.5e-05	93.6032	94.5122	95.194	88.3291	84.2279	91.5949	86.5823	86.962	87.038
0.00011	90.5227	89.2602	89.4117	69.038	64.6329	63.6835	76.2911	79.6329	76.1772
0.000135	82.6193	79.2357	83.0233	46.443	49.9367	47.7722	71.8481	78.7975	70.7848
0.00016	71.4081	69.9689	71.5596	35.3506	32.6924	33.4367	48.1899	50.7722	53.962
0.00019	63.8078	64.843	64.9945	17.3772	16.2873	17.9468	18.8316	27.7177	24.3304
g	sgNC			sgGAS41
DMSO	2.09	2.08	1.79	2.01	2.19	1.78
TBH	9.94	11.3	12	24.5	24.7	24.4
TBH+Ferr-1	2.36	2.08	2.33	1.8	2.21	2.22
p value	TBH: sgNC vs. sgGAS41			0.00167355
i
concentration (M)	sgNC			sgGAS41#1			sgGAS41#2
6e-05	97.41	92.81	94.9	84.36	88.41	88.77	94.81	83.21	90.98
8e-05	90.59	92.39	93.8	64.81	64.26	64.92	75.86	72.34	68.4
0.0001	81.1	80.29	86.48	39.92	43.43	47.62	49.76	49.34	43.19
0.00012	67.59	65.59	66.22	18.63	15.65	19.14	27.2	24.6	26.71
0.00014	38.64	36.58	41.45	10.24	9.12	9.34	13.56	11.6	12.66
j
	sgNC			sgGAS41
DMSO	0.38	0.34	0.35	0.63	0.48	0.58
TBH	20.3	20.7	21.4	40.9	40.3	36.7
TBH+Ferr-1	0.41	0.46	0.33	0.4	0.5	0.53
p value	TBH: sgNC vs. sgGAS41			0.00332448
k
concentration (M)	sgNC			sgGAS41
1e-07	96.44	101.68	101.88	99.53	103.04	97.44
5e-07	79.58	81.35	79.43	39.75	40.01	43.07
1e-06	69.88	72.56	74.85	29.78	31.04	30.5
2e-06	63.12	63.05	64.3	22.73	24	24.21
3e-06	53.44	61.53	58.32	21.64	22.44	20.94
4e-06	55.12	57.95	54.53	19.5	19.1	18.28
8e-06	45.91	47.09	45.84	14.81	14.51	16.24
1e-05	44.75	41.63	44.08	14.32	13.58	13.12

## Sheet: Fig. 3
b
	sgNC			sgGAS41
GCLC	1.02432	1.01582	0.961057	0.633628	0.583691	0.594319
NQO1	1.01197	0.993019	0.995115	0.712619	0.679606	0.702866
SLC7A11	0.88987	1.02201	1.09955	0.708477	0.691597	0.691229
p value	GCLC: sgNC vs. sgGAS41		0.000142046
	NQO1: sgNC vs. sgGAS41		5.7914e-05
	SLC7A11: sgNC vs. sgGAS41		0.0366026
d
	sgNC			sgGAS41#1			sgGAS41#2
GCLC	0.974185	0.993613	1.0331	0.552719	0.69744	0.650134	0.474794	0.482973	0.419682
NQO1	1.03534	1.05676	0.913988	0.733248	0.738876	0.744547	0.76498	0.744091	0.507099
SLC7A11	0.842174	1.11746	1.06259	0.426143	0.454095	0.424277	0.578644	0.606353	0.639461
p value	GCLC: sgNC vs. sgGAS41#1		0.00639594		GCLC: sgNC vs. sgGAS41#2			3.83812e-05
	NQO1: sgNC vs. sgGAS41#1		0.0268321		NQO1: sgNC vs. sgGAS41#2			0.0377343
	SLC7A11: sgNC vs. sgGAS41#1		0.0197944		SLC7A11: sgNC vs. sgGAS41#2			0.0368576
e
	Tet-On-			Tet-On+
YEATS4	0.977318	1.00876	1.01432	0.400076	0.439874	0.301135
GCLC	0.943642	1.07706	0.983905	0.587772	0.614592	0.630172
NQO1	1.10676	0.976257	0.925513	0.63767	0.601058	0.544749
SLC7A11	1.02473	0.950977	1.02618	0.671796	0.714454	0.697313
p value	YEATS4: Tet-On- vs. Tet-On+		0.00256525
	GCLC: Tet-On- vs. Tet-On+		0.00603744
	NQO1: Tet-On- vs. Tet-On+		0.00701274
	SLC7A11: Tet-On- vs. Tet-On+		0.00175209
f
	+Tet-On shCTRL+DMSO			+Tet-On shGAS41+DMSO			+Tet-On shCTRL+tBHQ			+Tet-On shGAS41+tBHQ
YEATS4	1.05099	1.01788	0.93477	0.45497	0.570115	0.511387	0.968547	0.886453	0.775314	0.453963	0.441774	0.531406
SLC7A11	1.04032	1.01305	0.948856	0.392964	0.437452	0.442356	3.90231	4.78684	5.00842	2.81337	2.90617	3.02415
NQO1	0.970213	0.988941	1.04223	0.669273	0.727235	0.736189	4.02745	4.03066	3.61909	2.69097	2.56241	2.83216
p value	GAS41: +Tet-On shCTRL+DMSO vs. +Tet-On shGAS41+DMSO					0.000525079		GAS41: +Tet-On shCTRL+tBHQ vs. +Tet-On shGAS41+tBHQ						0.00815398
	SLC7A11: +Tet-On shCTRL+DMSO vs. +Tet-On shGAS41+DMSO					0.000232094		SLC7A11: +Tet-On shCTRL+tBHQ vs. +Tet-On shGAS41+tBHQ						0.0358192
	NQO1: +Tet-On shCTRL+DMSO vs. +Tet-On shGAS41+DMSO					0.000654228		NQO1: +Tet-On shCTRL+tBHQ vs. +Tet-On shGAS41+tBHQ						0.00384852
h
NRF2	sgNC			sgGAS41
-	1.01613	0.967742	1.01613	1.17445	1.0108	1.0108
+	2.02896	2.02896	1.85555	1.24392	1.35368	1.20734
++	4.95581	5.15032	4.54936	1.99816	1.98928	1.90048
+++	12.1167	10.9843	11.6651	4.37994	4.31776	4.35329
p value	+++: sgNC vs. sgGAS41		0.00200797

## Sheet: Fig. 4
c
	sgNC+Vector			sgGAS41+Vector			sgGAS41+GAS41 WT			sgGAS41+GAS41 W93A			sgGAS41+GAS41 L211A
SLC7A11	0.998996	1.01289	0.988271	0.60971	0.667714	0.676314	0.904663	0.941172	0.968551	0.586595	0.585608	0.755024	0.529467	0.451885	0.70097
GCLC	0.991348	0.993139	1.0157	0.571822	0.612829	0.685847	0.894989	0.934793	1.01617	0.647344	0.677065	0.772255	0.698363	0.721189	0.768825
p value	SLC7A11: sgNC+Vector vs. sgGAS41+Vector					0.00156366		GCLC: sgNC+Vector vs. sgGAS41+Vector					0.00559226
	SLC7A11: sgGAS41+Vector vs. sgGAS41+GAS41 WT					0.000545872		GCLC: sgGAS41+Vector vs. sgGAS41+GAS41 WT					0.002683
	SLC7A11: sgGAS41+GAS41 WT vs. sgGAS41 W93A					0.0251651		GCLC: sgGAS41+GAS41 WT vs. sgGAS41 W93A					0.00862064
	SLC7A11: sgGAS41+GAS41 WT vs. sgGAS41 L211A					0.0298052		GCLC: sgGAS41+GAS41 WT vs. sgGAS41 L211A					0.0108989
d
	sgNC+Vector			sgGAS41+Vector			sgGAS41+GAS41 WT			sgGAS41+GAS41 W93A			sgGAS41+GAS41 L211A
GSH concentration (uM)	4.49923	3.50792	4.06586	2.05183	1.72209	1.97332	2.87252	3.08711	3.38963	2.14081	2.16174	2.18896	1.91994	2.08428	2.16593
p value	sgNC+Vector vs. sgGAS41+Vector					0.0111214
	sgGAS41+Vector vs. sgGAS41+GAS41 WT					0.00427063
	sgGAS41+GAS41 WT vs. sgGAS41 W93A					0.023109
	sgGAS41+GAS41 WT vs. sgGAS41 L211A					0.0088453
e
	sgNC+Vector			sgGAS41+Vector			sgGAS41+GAS41 WT			sgGAS41+GAS41 W93A			sgGAS41+GAS41 L211A								sgGAS41+Mutant (△ 1-160)
DMSO	103.04	96.252	100.708	100.888	100.092	99.02	103.226	95.598	101.175	102.158	104.649	93.192	104.522	104.594	90.884						5	7	2	7	8
TBH	91.475	90.606	90.429	61.515	47.434	47.296	89.662	88.87	88.582	53.434	52.845	52.936	50.406	64.153	63.826						53	47	56	48	55
TBH+Ferr-1	106.386	104.6	103.523	94.903	94.868	95.006	95.491	94.447	93.943	116.85	117.249	118.206	89.756	91.138	90.811						11	10	9	4	6
p value	TBH: sgNC+Vector vs. sgGAS41+Vector					0.0141617
	TBH: sgGAS41+Vector vs. sgGAS41+GAS41 WT					0.015554
	TBH: sgGAS41+GAS41 WT vs. sgGAS41 W93A					1.3255e-06
	TBH: sgGAS41+GAS41 WT vs. sgGAS41 L211A					0.0221909
	sgNC+Vector			sgGAS41+Vector			sgGAS41+GAS41 WT			sgGAS41+GAS41 W93A			sgGAS41+GAS41 L211A								sgGAS41+Mutant (△ 1-160)
DMSO	101.58	98.97	99.45	101.2	98.98	99.82	99.71	99.07	101.22	98.69	99.71	101.59	97.66	100.11	102.23						4	4	1	3	4
IKE	69.87	69.9	71.22	50.19	50.17	50.41	68.64	64.59	72.53	52.19	52.23	51.72	50.49	50.25	50.39						56	57	60	53	59
IKE+Ferr-1	101.01	98.93	98.97	100.42	99.34	98.62	98.84	99.43	100.98	98.37	100.46	100.79	97.7	100.11	101.46						8	9	10	9	8
p value	IKE: sgNC+Vector vs. sgGAS41+Vector					0.000348624
	IKE: sgGAS41+Vector vs. sgGAS41+GAS41 WT					0.0151983
	IKE: sgGAS41+GAS41 WT vs. sgGAS41 W93A					0.0182538
	IKE: sgGAS41+GAS41 WT vs. sgGAS41 L211A					0.01541
g
	sgNC+Vector			sgGAS41+Vector			sgGAS41+GAS41 WT			sgGAS41+GAS41 W93A			sgGAS41+GAS41 L211A
DMSO	1.35	1.33	1.31	1.39	2.25	1.63	1.85	1.27	4.5	1.46	1.55	3.78	1.56	4.64	3.27
TBH	13.6	13.2	9.52	28.5	30.5	26.1	15.8	13	12.6	30.2	24.1	27.7	30.7	27.2	31.5
TBH+Ferr-1	1.74	1.42	1.3	1.53	1.24	1.43	1.31	1.18	1.3	1.66	1.34	1.5	1.67	1.56	1.29
p value	TBH: sgNC+Vector vs. sgGAS41+Vector					0.000865396
	TBH: sgGAS41+Vector vs. sgGAS41+GAS41 WT					0.00107562
	TBH: sgGAS41+GAS41 WT vs. sgGAS41 W93A					0.00582942
	TBH: sgGAS41+GAS41 WT vs. sgGAS41 L211A					0.000897077

## Sheet: Fig. 5
a
	siCTRL			siTIP60			siTRRAP
TIP60	1.00998	1.01541	0.975095	0.322038	0.257592	0.28711	1.0638	1.1974	1.27252
TRRAP	1.03364	1.03579	0.934026	0.995367	0.998734	0.945683	0.337073	0.335289	0.30861
SLC7A11	1.08547	0.950994	0.968729	1.06898	1.04053	1.09773	1.11203	1.2153	1.10429
NQO1	0.978365	0.935799	1.09224	0.97398	0.934565	0.835293	0.968191	0.982282	0.948393
GCLC	1.08541	0.824226	1.11779	1.21272	1.06982	1.0818	1.06902	1.13429	1.04885
p value	TIP60: siCTRL vs. siTIP60			1.90787e-05
	TRRAP: siCTRL vs. siTRRAP			0.00134703
	SLC7A11: siCTRL vs. siTIP60			0.247114	SLC7A11: siCTRL vs. siTRRAP			0.0636171
	NQO1: siCTRL vs. siTIP60			0.233876	NQO1: siCTRL vs. siTRRAP			0.525331
	GCLC: siCTRL vs. siTIP60			0.359693	GCLC: siCTRL vs. siTRRAP			0.509032
b
SLC7A11
	F-NRF2+Vector			F-NRF2+HA-GAS41 WT
IgG	0.532548	0.369503	2.09795	0.961218	1.77502	0.247123
CBP	19.6373	17.522	17.2328	18.3967	19.8692	19.0539
p value	CBP: GAS41 KO+F-NRF2+Vector vs. GAS41 KO+F-NRF2+HA-GAS41						0.33986
GCLC
	F-NRF2+Vector			F-NRF2+HA-GAS41
IgG	0.295795	0.317347	2.38686	1.14369	0.876137	2.70838
CBP	23.9071	24.1917	21.6328	24.0189	21.8515	21.4884
p value	CBP: GAS41 KO+F-NRF2+Vector vs. GAS41 KO+F-NRF2+HA-GAS41						0.523009
c
SLC7A11
	F-NRF2+Vector			F-NRF2+HA-GAS41 WT			F-NRF2+HA-GAS41 W93A			F-NRF2+HA-GAS41 L211A
IgG	0.25845	1.1534	1.58815	3.41338	4.76803	15.1374	3.6292	3.9338	1.02613	2.81114	0.664636	1.6861
Flag	23.3919	15.5912	14.3028	109.708	111.162	106.186	19.7723	14.8493	10.1429	12.229	10.3243	21.7368
p value	Flag: GAS41 KO+F-NRF2+Vector vs. GAS41 KO+F-NRF2+HA-GAS41 WT							9.27245e-05
	Flag: GAS41 KO+F-NRF2+HA-GAS41 WT vs. GAS41 KO+F-NRF2+HA-GAS41 W93A							7.33558e-05
	Flag: GAS41 KO+F-NRF2+HA-GAS41 WT vs. GAS41 KO+F-NRF2+HA-GAS41 L211A							0.00030968
GCLC
	F-NRF2+Vector			F-NRF2+HA-GAS41 WT			F-NRF2+HA-GAS41 W93A			F-NRF2+HA-GAS41 L211A
IgG	1.32137	1.64519	0.033433	0.114198	1.59419	1.77797	0.117185	0.01089	0.028207	0.08342	0.098729	0.94677
Flag (NRF2)	86.2145	83.0591	115.161	526.516	441.774	534.14	141.462	129.634	144.229	73.7923	128.797	114.733
p value	Flag: GAS41 KO+F-NRF2+Vector vs. GAS41 KO+F-NRF2+HA-GAS41 WT							0.00247256
	Flag: GAS41 KO+F-NRF2+HA-GAS41 WT vs. GAS41 KO+F-NRF2+HA-GAS41 W93A							0.00571165
	Flag: GAS41 KO+F-NRF2+HA-GAS41 WT vs. GAS41 KO+F-NRF2+HA-GAS41 L211A							0.0011026
d
GCLC								SLC7A11
	HA-GAS41+Vector			HA-GAS41+F-NRF2					HA-GAS41+Vector			HA-GAS41+F-NRF2
IgG	0.88555	1.33064	0.783808	1.1555	0.795894	2.58426		IgG	0.86956	0.980131	1.15031	0.99705	0.69519	0.864031
HA	73.1149	77.0769	100.956	240.984	270.231	291.965		HA	16.7974	13.1184	12.4264	35.2641	36.2747	36.0744
p value	HA: HA-GAS41+Vector vs. HA-GAS41+F-NRF2				0.0012202			p value	HA: HA-GAS41+Vector vs. HA-GAS41+F-NRF2			0.0026471
g
GCLC									SLC7A11
	sgNC			sgGAS41						sgNC			sgGAS41
IgG	1.05981	1.03247	0.907714	0.509931	0.570908	0.684345			IgG	0.06612	0.74623	0.941999	1.08219	0.606109	1.02073
NRF2	30.2382	34.3774	28.9956	15.9708	20.7303	21.9865			NRF2	19.285	19.5317	20.7014	10.3566	12.8592	14.0994
p value	NRF2: sgNC vs. sgGAS41			0.00927412					p value	NRF2: sgNC vs. sgGAS41		0.0122608
h
GCLC									SLC7A11
	shNRF2 Tet-On-			shNRF2 Tet-On+						shNRF2 Tet-On-			shNRF2 Tet-On+
IgG	1.50681	1.38274	0.110453	0.367835	0.199301	1.284			IgG	0.606983	1.5342	0.858816	0.90024	0.780797	0.721403
GAS41	7.91494	7.94759	7.23218	3.622	2.99371	3.05181			GAS41	7.5864	9.25143	8.57698	4.57325	2.05464	5.81225
p value	GAS41: shNRF2 Tet-On- vs. shNRF2 Tet-On+				0.000149523				p value	GAS41: shNRF2 Tet-On- vs. shNRF2 Tet-On+			0.043053
j
GCLC									SLC7A11
	DMSO			tBHQ						DMSO			tBHQ
IgG	1.06826	0.901431	1.03031	0.226738	0.211332	0.181447			IgG	0.781323	2.03135	0.187327	0.438142	0.466404	0.480043
GAS41	11.7471	17.6048	16.0414	26.5135	28.2782	28.8322			GAS41	9.64725	10.0939	8.2775	20.7765	18.5187	15.5203
p value	GAS41: DMSO vs. tBHQ			0.0100049					p value	GAS41: DMSO vs. tBHQ		0.018463

## Sheet: Fig. 6
a
	sgNC						sgGAS41
Tumor weight (mg)	570	447	324	327	186	218	121	89	62	67	30	31
p value	tumor weight: sgNC vs. sgGAS41				0.00434866
c
	sgNC				sgGAS41
GSH concentration (uM)	2.28737	2.45912	2.46813	2.15788	1.61187	1.54137	1.71612	1.96037
p value	GSH concentration: sgNC vs. sgGAS41				0.00192359
d
	sgNC				sgGAS41
lipid peroxidation	19.1	22.3	32.8	35.5	44.1	53.6	44.2	58.4
p value	lipid peroxidation: sgNC vs. sgGAS41				0.0055588
e
	sgNC						sgGAS41
PTGS2	1.10507	0.896688	0.964727	0.817826	1.06663	1.1992	1.75778	2.02936	1.94506	1.74568	2.02831	1.75612
p value	PTGS2: sgNC vs. sgGAS41			8.32412e-07
g
	sgNC						sgGAS41						sgGAS41+Ferr-1
Tumor weight (mg)	141	122	126	106	37	34	22	24	29	27	19	24	53	37	36	78	47	48
p value	tumor weight: sgNC vs. sgGAS41			0.0144211		tumor weight: sgGAS41 vs. sgGAS41+Ferr-1					0.00837273
i
	sgNC				sgGAS41				sgGAS41+Ferr-1
lipid peroxidation	25.4	28.2	22.5	9.22	31.6	47	38.7	53	21.1	18.2	28.3	18.1
p value	lipid peroxidation: sgNC vs. sgGAS41				0.015224		lipid peroxidation: sgGAS41 vs. sgGAS41+Ferr-1					0.012754

## Sheet: Supplementary Fig. 1
a	Gene	sgRNA	screen3|beta	screen3|p-value	c
	DAP3	5	0.97431	5.3028e-05	concentration (M)	sgNC			sgGAS41
	HADHB	5	0.90976	5.3028e-05	1e-07	104.48	106.24	102.58	110.23	105.49	104.41
	CENPC	5	0.78017	0.00015908	5e-07	107.53	103.48	105.65	111.26	103.33	102.61
	RPL35A	5	0.74133	0.00015908	1e-06	113.53	107.14	106.07	116.4	106.81	107.11
	EYA3	5	0.73944	0.00015908	5e-06	87.98	85.58	82.1	52.96	53.39	51.53
	CENPI	5	0.72627	0.00015908	1e-05	89.63	85.33	86.25	49.51	50.59	54.01
	EIF5	5	0.67993	0.00021211	2e-05	82.6	78.67	78.29	51.32	49.94	48.59
	NOP58	5	0.66972	0.00026514
	WASH1	5	0.66816	0.00026514	d
	POR	5	0.63666	0.00026514	concentration (M)	sgNC			sgGAS41
	ECD	5	0.61853	0.00031817	5e-07	101.29	104.46	105.36	102.84	98.9	103.28
	OR9G4	5	0.61083	0.00031817	1e-06	100.93	105.24	106.58	102.68	98.38	99.06
	WDR61	5	0.61006	0.00031817	5e-06	85.58	88.47	85.17	69.8	68.93	68.28
	SMIM6	5	0.59752	0.0003712	1e-05	81.34	89.38	89.93	71.5	69	67.67
	SLC52A2	5	0.58117	0.00047725	2e-05	75.82	78.57	78.84	51.98	51.24	52.62
	SLC30A9	5	0.57993	0.00047725
	HNRNPU	5	0.57972	0.00047725	f
	SRP14	5	0.57777	0.00047725		sgNC			sgGAS41#1			sgGAS41#2
	RETSAT	5	0.57441	0.00058331	DMSO	99.55	104.15	96.3	93.19	106.13	100.68	99.87	100.58	99.55
	ATP6V1D	5	0.5605	0.00063633	Cystine Starv.	56.91	56.78	59.05	14.99	17.98	18.62	12.12	15.29	14.05
	WDR55	5	0.55599	0.00068936	Cystine Starv.+NAC	121.39	126.97	120.13	122.93	120.39	117.89	95	98.84	90.61
	SRFBP1	5	0.54592	0.0009545	p value	Cystine Starv.: sgNC vs. sgGAS41#1				2.60017e-05
	ARID4B	5	0.5379	0.0010606		Cystine Starv.: sgNC vs. sgGAS41#2				5.09178e-06
	CELF1	5	0.5376	0.0010606
	RIOK1	5	0.53468	0.0011666
	ZEB1	5	0.52084	0.0013787	g
	RPL3	5	0.51424	0.0014318		sgNC			sgGAS41
	WNK1	5	0.51386	0.0014318	DMSO	101.64	100.74	97.61	99.26	98.28	102.46
	COPS2	5	0.51112	0.0014318	Cystine Starv.	56.83	57.39	55.26	30.03	31.58	30.18
	PRMT1	5	0.51064	0.0014318	Cystine Starv.+NAC	110.54	94.56	87.12	88.47	93.77	101.55
	SLC16A1	5	0.50902	0.0014848	p value	Cystine Starv.: sgNC vs. sgGAS41				9.88737e-06
	IGBP1	5	0.50763	0.0014848
	NCBP1	5	0.50532	0.0015378
	SMU1	5	0.50531	0.0015378
	DIP2B	5	0.50229	0.0015908
	CD300C	5	0.50028	0.0015908
	CDC6	5	0.49727	0.0016969
	RAD51D	5	0.49717	0.0016969
	LPGAT1	5	0.49532	0.0016969
	HSPA9	5	0.49444	0.0016969
	PGK1	5	0.48964	0.001856
	PSMB6	5	0.48754	0.001856
	MAD1L1	5	0.47958	0.0021211
	PDCD2	5	0.4754	0.0021211
	HUS1	5	0.47466	0.0021741
	LYSMD1	5	0.47419	0.0021741
	UBA1	5	0.47177	0.0022272
	EFCAB2	5	0.47062	0.0022272
	ERICH1	5	0.46878	0.0022272
	ZNF677	5	0.46325	0.0023332
	ZWINT	5	0.46296	0.0023332
	FAM135A	5	0.46256	0.0023332
	NCL	5	0.46156	0.0023863
	SLC12A9	5	0.45879	0.0024393
	OR2J2	5	0.45866	0.0024393
	MRPL44	5	0.45808	0.0024923
	KYNU	5	0.45604	0.0025984
	CA2	5	0.45546	0.0026514
	STT3B	5	0.45482	0.0026514
	LSM5	5	0.4546	0.0026514
	UBL7	5	0.45341	0.0026514
	MAD2L2	5	0.45261	0.0026514
	SOS1	5	0.44946	0.0027575
	KCNH6	5	0.44635	0.0027575
	RB1	5	0.44625	0.0027575
	OR10J3	5	0.44561	0.0028105
	TNIP1	5	0.4394	0.0031286
	DDX20	5	0.43872	0.0031286
	CHRM3	5	0.43716	0.0031286
	HK1	5	0.43709	0.0031286
	TCF12	5	0.43564	0.0031817
	SLCO1B1	5	0.43486	0.0033408
	DNAJC14	5	0.43428	0.0033408
	DPAGT1	5	0.43411	0.0033408
	OR4X1	5	0.43397	0.0033408
	MFSD1	5	0.43387	0.0033408
	MRPL22	5	0.43384	0.0033408
	KEAP1	5	0.43376	0.0033408
	NDUFS5	5	0.43295	0.0033938
	SH3BGRL	5	0.43201	0.0035529
	PHF21A	5	0.42961	0.003712
	PRPF40A	5	0.42956	0.003712
	PRPF39	5	0.42949	0.003712
	AGRP	5	0.42944	0.003712
	SCLT1	5	0.42889	0.003765
	OASL	5	0.42744	0.003818
	ATXN10	5	0.42546	0.0039241
	CDC5L	5	0.4235	0.0039771
	SLC25A44	5	0.42305	0.0040301
	GATAD1	5	0.4222	0.0040301
	NUP93	5	0.42178	0.0040831
	KIF17	5	0.42164	0.0040831
	USP28	5	0.42087	0.0041362
	NFYB	5	0.41789	0.0044013
	DPH3P1	5	0.41486	0.0048786
	RUVBL1	5	0.41465	0.0048786
	CRNKL1	5	0.41464	0.0048786
	SYMPK	5	0.41391	0.0049316
	CD1C	5	0.41382	0.0049316
	MAP2K3	5	0.41261	0.0049316
	TTC25	5	0.41242	0.0049316
	AAMP	5	0.41123	0.0050376
	FZD10	5	0.41071	0.0050907
	MCOLN3	5	0.40758	0.0054619
	PPIH	5	0.40727	0.0054619
	VN1R5	5	0.40676	0.0054619
	IREB2	5	0.40602	0.0054619
	TAX1BP1	5	0.40348	0.005621
	CRISPLD2	5	0.40277	0.005621
	EIF3G	5	0.40195	0.005674
	ZNF333	5	0.4007	0.005727
	TXNDC17	5	0.40058	0.005727
	DNAL4	5	0.40027	0.005727
	GSN	5	0.3996	0.0058331
	PABPC4L	5	0.39849	0.0059922
	HTT	5	0.39792	0.0060452
	ZNF8	5	0.39597	0.0062573
	MRPL12	5	0.3943	0.0065224
	MED30	5	0.39403	0.0065755
	ZNF680	5	0.39311	0.0065755
	NDUFB5	5	0.39281	0.0065755
	PVRL3	5	0.3924	0.0065755
	NARS	5	0.39177	0.0066815
	TBC1D3B	5	0.39151	0.0066815
	ZDHHC13	5	0.39033	0.0069467
	RTFDC1	5	0.38932	0.0069997
	RPL37A	5	0.38875	0.0069997
	FOXRED1	5	0.38846	0.0069997
	PFN1	5	0.38728	0.0070527
	TUBB3	5	0.38651	0.0071057
	VCAN	5	0.38645	0.0071057
	RBM19	5	0.38632	0.0071057
	FAM9B	5	0.38605	0.0071057
	CDIPT	5	0.38594	0.0071057
	GPATCH8	5	0.3828	0.00753
	RBM45	5	0.38201	0.007636
	SEMA3G	5	0.38177	0.007689
	MRPL1	5	0.38104	0.0077421
	GPATCH1	5	0.38088	0.0077421
	DDX51	5	0.37993	0.0079012
	IQUB	5	0.37979	0.0079542
	HAPLN2	5	0.37892	0.0081133
	TDRD3	5	0.37837	0.0081663
	NDUFAF7	5	0.37782	0.0081663
	PIK3R5	5	0.37752	0.0081663
	MRPS21	5	0.37721	0.0082724
	CCP110	5	0.37709	0.0083254
	TAF7	5	0.37671	0.0083784
	IFITM2	5	0.37663	0.0083784
	MAOB	5	0.3755	0.0083784
	ATP6V1G1	5	0.37538	0.0083784
	MRRF	5	0.37494	0.0084845
	POTEM	5	0.37469	0.0085375
	BCCIP	5	0.37375	0.0087496
	NR2C2AP	5	0.3716	0.0091208
	ATP6V0C	5	0.37035	0.0093329
	TOM1L2	5	0.36951	0.009492
	SRGAP2C	5	0.36946	0.009492
	SLIT1	5	0.36919	0.009492
	AGTRAP	5	0.3687	0.009545
	DNAJC13	5	0.36826	0.009545
	SLC35F4	5	0.36777	0.009545
	SLC35F2	5	0.3665	0.0097571
	ARMC1	5	0.36615	0.0097571
	PROM1	5	0.36453	0.0099162
	SDK1	5	0.3644	0.0099162
	DTYMK	5	0.36437	0.0099162
	TRIM43	5	0.36357	0.010075
	CD97	5	0.36294	0.010181
	DHDDS	5	0.3626	0.010234
	SMN2	5	0.36226	0.01034
	ZNF491	5	0.36226	0.01034
	RIF1	5	0.36115	0.01034
	GPR160	5	0.36113	0.01034
	UGT1A9	5	0.3609	0.010446
	SLC25A22	5	0.36075	0.0105
	ATG13	5	0.3597	0.010659
	URM1	5	0.35944	0.010765
	A1CF	5	0.3588	0.010818
	MTFMT	5	0.35852	0.010871
	SCN3A	5	0.35844	0.010871
	PRAMEF11	5	0.35752	0.010977
	CCNI	5	0.35592	0.011242
	CD37	5	0.35581	0.011242
	SNRPN	5	0.35564	0.011348
	KDELC1	5	0.35545	0.011348
	AZGP1	5	0.35476	0.011348
	PLIN3	5	0.35406	0.011454
	CHAF1A	5	0.35333	0.011507
	SEC61A1	5	0.35333	0.011507
	DPH7	5	0.35308	0.01156
	ZSWIM4	5	0.353	0.01156
	CD40	5	0.3528	0.011613
	IL21R	5	0.35259	0.011666
	LRRC2	5	0.3525	0.011719
	SOD1	5	0.35223	0.011719
	VPS18	5	0.35164	0.011825
	MEPCE	5	0.3516	0.011825
	TMEM120B	5	0.35157	0.011825
	FXYD3	5	0.35143	0.011825
	NDUFA13	5	0.35117	0.011931
	UQCC2	5	0.35065	0.012037
	CWC25	5	0.35043	0.012037
	ARG2	5	0.35003	0.012037
	SLC48A1	5	0.34986	0.012037
	CEP85	5	0.34955	0.01209
	EXTL2	5	0.34896	0.012143
	RRP12	5	0.34884	0.012143
	AAK1	5	0.34858	0.012143
	KIAA1715	5	0.34851	0.012196
	ZNF667	5	0.34836	0.012196
	SH2D7	5	0.34804	0.012409
	RAB39A	5	0.34748	0.01278
	CRTC2	5	0.34716	0.012833
	RBM17	5	0.34709	0.012886
	EEF2KMT	5	0.34702	0.012886
	CCDC33	5	0.34697	0.012886
	SLC5A10	5	0.34662	0.012886
	ADRB2	5	0.34539	0.013204
	ZNF215	5	0.34495	0.01331
	UHRF1	5	0.3443	0.013469
	IPO7	5	0.3442	0.013522
	CD3E	5	0.34414	0.013522
	OTUD3	5	0.3438	0.013628
	C1QTNF4	5	0.343	0.013893
	OR2T35	5	0.34284	0.013893
	CHRNE	5	0.34236	0.013999
	DLK1	5	0.34232	0.014052
	USP14	5	0.34208	0.014052
	KHDC1	5	0.34201	0.014052
	FAM135B	5	0.34196	0.014105
	MVK	5	0.34134	0.014318
	AIP	5	0.34133	0.014318
	MGAT5	5	0.34066	0.014636
	DR1	5	0.33968	0.014954
	ATP6AP1L	5	0.33966	0.014954
	DCP2	5	0.33937	0.014954
	HENMT1	5	0.33922	0.015007
	PSME3	5	0.33886	0.015325
	SLFN13	5	0.33853	0.015325
	MTERF4	5	0.33825	0.015431
	MAP9	5	0.33725	0.015643
	PCDHAC2	5	0.33639	0.016014
	MAP3K1	5	0.33625	0.016067
	SEC14L5	5	0.33598	0.01612
	GFER	5	0.33598	0.016174
	CCT6A	5	0.33577	0.016333
	RPL5	5	0.33527	0.016439
	SRSF7	5	0.33509	0.016545
	DIP2A	5	0.33492	0.016545
	DNAH12	5	0.33433	0.016704
	NDUFV2	5	0.33432	0.016704
	RECQL5	5	0.33419	0.016704
	CCDC105	5	0.33415	0.016704
	ZFC3H1	5	0.33343	0.01681
	SEPHS1	5	0.33282	0.017075
	EIF2S1	5	0.33236	0.017181
	TOB1	5	0.33192	0.017393
	GLTSCR2	5	0.33188	0.017393
	SARS2	5	0.33099	0.017552
	ATP5D	5	0.33054	0.017711
	GLP2R	5	0.3302	0.017764
	SSU72	5	0.33007	0.017817
	GALE	5	0.33	0.017923
	SERINC1	5	0.32975	0.018029
	NKAIN1	5	0.3292	0.018136
	PES1	5	0.32919	0.018136
	RALYL	5	0.3289	0.018189
	TRPV5	5	0.32877	0.018189
	PBLD	5	0.32871	0.018189
	MAPK8IP1	5	0.32868	0.018189
	OCRL	5	0.32866	0.018189
	PIK3C2A	5	0.32765	0.01856
	SYDE1	5	0.32674	0.018666
	MAP4K1	5	0.3267	0.018666
	LCE4A	5	0.32644	0.018719
	E2F5	5	0.32627	0.018719
	PSMB1	5	0.32621	0.018719
	TNNT3	5	0.32595	0.018825
	SLC4A7	5	0.32586	0.018825
	NDUFAF4	5	0.32585	0.018825
	DGCR2	5	0.32551	0.018878
	RB1CC1	5	0.32536	0.018878
	FAM118B	5	0.32476	0.019037
	RPLP0	5	0.3243	0.019143
	MED13	5	0.32386	0.019196
	NCBP2	5	0.32374	0.019196
	IQCG	5	0.3237	0.019196
	ACTL9	5	0.32349	0.019196
	KIF18A	5	0.32338	0.019249
	CDCA5	5	0.32276	0.019408
	ILVBL	5	0.32252	0.019461
	OR10K2	5	0.32245	0.019461
	GP1BA	5	0.32224	0.019567
	KDM4A	5	0.32221	0.019567
	WAC	5	0.32217	0.019567
	OSGEP	5	0.3218	0.019673
	RFK	5	0.32148	0.019726
	NCAN	5	0.32109	0.019832
	STX17	5	0.32052	0.020098
	TEX33	5	0.32006	0.020151
	C1QBP	5	0.3197	0.020204
	SLC25A45	5	0.31941	0.020416
	RAB11FIP3	5	0.31894	0.020575
	CYSLTR1	5	0.31874	0.020628
	FNDC8	5	0.31858	0.020681
	MCUR1	5	0.31838	0.02084
	TMEM238	5	0.31817	0.020893
	TCL1B	5	0.31753	0.021105
	ZNF746	5	0.31738	0.021105
	EEF1G	5	0.31714	0.021105
	NDUFA1	5	0.31713	0.021105
	PDE6C	5	0.31688	0.021211
	METTL22	5	0.31679	0.021211
	TEX38	5	0.31663	0.021264
	ATP5SL	5	0.31643	0.021264
	STUB1	5	0.31573	0.021476
	SAP18	5	0.31548	0.021529
	RPP14	5	0.31548	0.021529
	MCM4	5	0.31533	0.021529
	TSC1	5	0.31483	0.021688
	SLC7A5	5	0.31453	0.021847
	ANAPC2	5	0.31435	0.021901
	ZBTB11	5	0.31317	0.022219
	EEF2K	5	0.31264	0.022537
	RASSF3	5	0.31189	0.023014
	EVC	5	0.31173	0.023014
	OR7A17	5	0.31144	0.023067
	KIAA2013	5	0.31144	0.023067
	RHOV	5	0.31136	0.023173
	MLLT1	5	0.31125	0.023173
	TMEM136	5	0.31078	0.023385
	PTAFR	5	0.31023	0.023597
	HSPA8	5	0.30966	0.02381
	MRPS15	5	0.30954	0.02381
	COX11	5	0.30952	0.02381
	PSD4	5	0.30907	0.024022
	SHANK1	5	0.30871	0.024075
	TEKT4	5	0.30864	0.024075
	TRIAP1	5	0.30844	0.024128
	UBA6	5	0.3073	0.024817
	KLK4	5	0.30722	0.024817
	LGR5	5	0.30697	0.024817
	BRINP3	5	0.30672	0.025135
	FAM184A	5	0.30653	0.025188
	FXYD1	5	0.30648	0.025188
	RAI1	5	0.30597	0.0254
	UBTF	5	0.30568	0.025453
	GPR182	5	0.30548	0.025559
	CHCHD1	5	0.30511	0.025719
	GSG1L	5	0.305	0.025719
	EWSR1	5	0.30417	0.025878
	TOE1	5	0.30411	0.025931
	PER3	5	0.30401	0.026037
	ZNF645	5	0.304	0.026037
	SAMD15	5	0.30382	0.026037
	HIST1H2BD	5	0.30334	0.026302
	UNC45B	5	0.30329	0.026302
	SNRPA	5	0.30303	0.026514
	FOXB2	5	0.3029	0.02662
	PADI1	5	0.30279	0.026779
	KLRC4	5	0.30273	0.026832
	NDUFV1	5	0.30237	0.026938
	MTIF3	5	0.30222	0.026938
	NMI	5	0.3022	0.026938
	NDUFB7	5	0.30204	0.026938
	EARS2	5	0.30193	0.026938
	UMPS	5	0.30152	0.027256
	NT5C1A	5	0.3015	0.027256
	FUCA1	5	0.30149	0.027256
	FAM25C	5	0.30144	0.027256
	CRTC1	5	0.30034	0.027575
	NOTCH2	5	0.30029	0.027575
	TMEM55B	5	0.29926	0.027999
	MICAL1	5	0.29887	0.028211
	MRPS36	5	0.29868	0.028264
	SLC2A5	5	0.29838	0.028317
	ZNF217	5	0.29821	0.028317
	GOLGA6L6	5	0.29732	0.02837
	COPRS	5	0.29679	0.028582
	SEH1L	5	0.29663	0.028847
	TSPO	5	0.29656	0.0289
	ITGAD	5	0.29635	0.029006
	OR2T8	5	0.29609	0.029165
	PRKD1	5	0.29593	0.029271
	ANAPC4	5	0.29565	0.02943
	CBLB	5	0.29526	0.029643
	DACH1	5	0.29513	0.029802
	DHRS3	5	0.29507	0.029802
	SIX4	5	0.29426	0.03012
	SLC30A1	5	0.29398	0.030226
	CCDC130	5	0.29346	0.030544
	LRRC45	5	0.29332	0.030809
	TBC1D31	5	0.29324	0.030809
	XPO7	5	0.29314	0.030862
	DDX58	5	0.29295	0.030915
	PHF20	5	0.2928	0.030968
	TOPBP1	5	0.29277	0.030968
	NPHP1	5	0.2927	0.031021
	RRM1	5	0.29248	0.031021
	USP46	5	0.29246	0.031074
	GRAPL	5	0.29241	0.031127
	NUFIP1	5	0.29241	0.031127
	NDFIP2	5	0.29171	0.031393
	SARS	5	0.29143	0.031605
	GPR180	5	0.29115	0.031711
	IFNE	5	0.291	0.031711
	JADE3	5	0.29072	0.031923
	CT47A1	5	0.29063	0.031923
	PRDM10	5	0.29058	0.032029
	MRPL14	5	0.29028	0.032029
	PTRH2	5	0.28913	0.032718
	TELO2	5	0.28887	0.032771
	NEIL1	5	0.28858	0.033036
	USP38	5	0.28816	0.033195
	VPS11	5	0.28786	0.033408
	RWDD3	5	0.28767	0.033461
	MMP8	5	0.28749	0.033514
	CHRNA3	5	0.28747	0.033514
	ZNF563	5	0.28734	0.033514
	GOLGA6B	5	0.2872	0.033514
	ZBED6	5	0.28713	0.033514
	SHQ1	5	0.28704	0.033567
	ZNF607	5	0.287	0.03362
	SNW1	5	0.28661	0.033991
	GPN2	5	0.28656	0.033991
	GOLIM4	5	0.28638	0.034044
	UBC	5	0.28633	0.034097
	EIF3A	5	0.28613	0.034097
	PHF5A	5	0.28605	0.034097
	KCND2	5	0.28529	0.034415
	TANGO6	5	0.28526	0.034415
	MED13L	5	0.28524	0.034415
	GTF2H4	5	0.28522	0.034415
	ORAI2	5	0.28496	0.034468
	PPP1R21	5	0.2846	0.03468
	BOD1L2	5	0.28438	0.034839
	ACO2	5	0.28401	0.035051
	HLA-A	5	0.28388	0.035157
	TOP2A	5	0.28375	0.035317
	RNF31	5	0.28311	0.035847
	CSRP3	5	0.28288	0.035953
	EDNRA	5	0.28238	0.036112
	MRPL48	5	0.28225	0.036165
	MYNN	5	0.28225	0.036165
	CWH43	5	0.28197	0.036324
	DDX50	5	0.28169	0.036589
	FAM175B	5	0.28141	0.036695
	CHMP3	5	0.28098	0.03696
	FAM114A1	5	0.28094	0.03696
	PTGER1	5	0.28088	0.037013
	MAF	5	0.28062	0.03712
	CLEC1B	5	0.28034	0.037332
	REXO2	5	0.28032	0.037332
	RAPGEF3	5	0.2801	0.037438
	SPAG7	5	0.27981	0.037703
	SPIN2B	5	0.27961	0.037862
	FASTKD2	5	0.27924	0.038074
	PRR27	5	0.27923	0.038074
	COL19A1	5	0.2785	0.038604
	NDUFB10	5	0.27818	0.038763
	PGAM1	5	0.27787	0.038869
	ZNF501	5	0.27754	0.039029
	PRUNE2	5	0.27735	0.039029
	SMN1	5	0.27702	0.039135
	ZNHIT6	5	0.27698	0.039241
	MAGEB2	5	0.27671	0.039453
	CA7	5	0.27651	0.039612
	CNOT7	5	0.27649	0.039612
	SLC35A1	5	0.27648	0.039612
	CDK11A	5	0.27625	0.039718
	FAM171B	5	0.2762	0.039771
	DPP8	5	0.27591	0.040036
	STPG2	5	0.2759	0.040036
	PTCH2	5	0.27589	0.040036
	RPL10	5	0.27586	0.040089
	MBOAT7	5	0.27567	0.040142
	PRAMEF4	5	0.27562	0.040195
	SIGLEC6	5	0.27561	0.040195
	USP17L12	5	0.27555	0.040195
	NKX3-2	5	0.27549	0.040248
	HNRNPA1L2	5	0.27522	0.04046
	ADAM23	5	0.2749	0.040885
	HABP4	5	0.27478	0.040938
	GLRB	5	0.27433	0.041362
	ANKRD30B	5	0.27362	0.041786
	40610	5	0.27305	0.041998
	DTX1	5	0.27262	0.042369
	PHYHIP	5	0.27227	0.042422
	SNX27	5	0.27159	0.042847
	MITD1	5	0.2715	0.042953
	CMTM4	5	0.27141	0.042953
	LARP1	5	0.27136	0.042953
	RPS27A	5	0.27106	0.043165
	NEXN	5	0.27106	0.043165
	SLC7A6OS	5	0.27101	0.043165
	KDF1	5	0.27083	0.043377
	GNG2	5	0.27077	0.043377
	ABCE1	5	0.27039	0.043536
	CUL3	5	0.27038	0.043536
	TACO1	5	0.27032	0.043536
	IQGAP1	5	0.2703	0.043536
	GJC3	5	0.27009	0.043748
	CCER1	5	0.26996	0.043854
	PKD1L3	5	0.26995	0.043854
	ADARB1	5	0.26975	0.044066
	PRPF31	5	0.26952	0.044278
	KATNA1	5	0.26944	0.044331
	CCPG1	5	0.26941	0.044437
	MECR	5	0.26928	0.04449
	PPM1A	5	0.26884	0.044809
	MORC4	5	0.26878	0.044862
	TROVE2	5	0.26862	0.044915
	HOTS	5	0.26848	0.044968
	IKBKE	5	0.2684	0.045127
	OR13C9	5	0.26813	0.045392
	MTIF2	5	0.26807	0.045445
	ZNF331	5	0.26803	0.045445
	ARID2	5	0.26801	0.045445
	PPP2CB	5	0.26787	0.045551
	NDUFS1	5	0.26787	0.045551
	ANKRD65	5	0.26779	0.045551
	CTXN1	5	0.26778	0.045551
	TLN1	5	0.26728	0.045869
	CIDEC	5	0.26724	0.045922
	CADM1	5	0.26667	0.046718
	LRRC8D	5	0.26663	0.046771
	HNRNPR	5	0.26634	0.046877
	IFI44L	5	0.26611	0.047036
	ALDH16A1	5	0.26568	0.047142
	SLC17A7	5	0.26504	0.047566
	NOL10	5	0.26446	0.047937
	ABCC6	5	0.26432	0.04799
	TCTEX1D4	5	0.2643	0.04799
	EMG1	5	0.26418	0.04799
	ANKHD1	5	0.26404	0.04799
	RAC2	5	0.26394	0.048096
	ZNF646	5	0.2639	0.048202
	WDR46	5	0.26378	0.048308
	OR11H2	5	0.26354	0.048521
	RNF25	5	0.26354	0.048521
	KDM5A	5	0.26353	0.048521
	PAK1IP1	5	0.26333	0.048627
	TVP23C	5	0.2633	0.04868
	GK5	5	0.26321	0.048733
	PRPF40B	5	0.26319	0.048733
	ZNF589	5	0.26316	0.048733
	IMP3	5	0.26314	0.048733
	PIGW	5	0.26282	0.048998
	PKIA	5	0.26269	0.049051
	FPR1	5	0.26265	0.049104
	FILIP1L	5	0.26264	0.049104
	TOR1A	5	0.26237	0.049528
	PGD	5	0.26226	0.049634
	NDUFA6	5	0.26223	0.049634
	DDX59	5	0.26208	0.049687
	PLRG1	5	0.26204	0.04974
	GJB4	5	0.26194	0.049952
	PTGDR	5	0.26154	0.050483
	IQCH	5	0.26149	0.050483
	SLC51A	5	0.26123	0.050695
	NDUFAF5	5	0.26118	0.050748
	UBAC1	5	0.26098	0.051013
	CKAP5	5	0.26097	0.051013
	PP2D1	5	0.2609	0.051066
	ZNF566	5	0.26065	0.051331
	KIAA0319L	5	0.26054	0.05149
	PPL	5	0.26044	0.05149
	MSL1	5	0.26016	0.051596
	AIMP2	5	0.26016	0.051596
	KAT2A	5	0.26008	0.051702
	RPL13A	5	0.25999	0.051914
	PHB	5	0.2598	0.05202
	FOLR2	5	0.25965	0.052339
	VPS36	5	0.25935	0.052551
	NFIA	5	0.25932	0.052604
	ARHGEF3	5	0.25925	0.052657
	CNTN3	5	0.25905	0.052869
	CYP3A4	5	0.25899	0.052869
	PDCD7	5	0.25898	0.052869
	LTC4S	5	0.25883	0.052922
	CALML6	5	0.25877	0.052922
	AGAP4	5	0.25876	0.052922
	RAB11B	5	0.25873	0.052922
	DRG2	5	0.25865	0.053028
	OPLAH	5	0.25861	0.053028
	TRPT1	5	0.25837	0.053134
	CCDC71	5	0.2582	0.053293
	CAPN13	5	0.25813	0.053452
	GPR119	5	0.25801	0.053558
	CNPY4	5	0.25795	0.053611
	PSMB3	5	0.25773	0.05377
	NPFFR2	5	0.25772	0.05377
	CARD8	5	0.25753	0.053929
	DAO	5	0.25747	0.054035
	CBWD1	5	0.25745	0.054035
	USP17L22	5	0.25726	0.054195
	INTS5	5	0.25724	0.054248
	EFNB1	5	0.25691	0.054354
	EFHD2	5	0.25679	0.05446
	DEFB123	5	0.25677	0.05446
	FAM151A	5	0.25675	0.054566
	ATM	5	0.25669	0.054672
	MRPL17	5	0.25664	0.054672
	STIL	5	0.25652	0.054672
	HIST1H2BJ	5	0.25644	0.054725
	CD63	5	0.25623	0.05499
	NFS1	5	0.25596	0.055255
	ZNF830	5	0.2559	0.055255
	LYL1	5	0.25584	0.055308
	TRIM73	5	0.25569	0.055414
	CERS2	5	0.25551	0.055467
	RPUSD4	5	0.25546	0.05552
	LAMB3	5	0.25533	0.05552
	OR8U8	5	0.25528	0.055573
	CPSF2	5	0.25516	0.055626
	SSBP4	5	0.25465	0.055838
	PTPLB	5	0.25459	0.055838
	SCMH1	5	0.25452	0.055891
	PRPS2	5	0.2543	0.055997
	CLDN1	5	0.25415	0.056369
	ESRRA	5	0.25409	0.056475
	TMX3	5	0.25402	0.056528
	KIF21A	5	0.25396	0.056528
	ABCA1	5	0.25346	0.056846
	ZIC1	5	0.25342	0.056846
	RBFA	5	0.25333	0.056899
	RARB	5	0.25327	0.056899
	GAGE4	5	0.25316	0.056899
	ALKBH3	5	0.25312	0.056899
	IQCF2	5	0.25306	0.056952
	LIMCH1	5	0.25305	0.056952
	DOLK	5	0.25298	0.057111
	MINA	5	0.25295	0.057111
	PPRC1	5	0.25294	0.057111
	CCDC122	5	0.25282	0.057217
	SMIM5	5	0.25279	0.057217
	PPP1R16B	5	0.25276	0.057217
	FAM69A	5	0.25238	0.057482
	LAMTOR4	5	0.25233	0.057482
	INPP5F	5	0.25217	0.057694
	OR1I1	5	0.25198	0.057853
	FPGT	5	0.2518	0.057906
	TMOD4	5	0.25168	0.058119
	CCT3	5	0.25165	0.058172
	NRBF2	5	0.2516	0.058172
	SLC6A15	5	0.25139	0.058596
	CARD11	5	0.25133	0.058649
	CSRNP2	5	0.25121	0.058649
	MTRF1L	5	0.25117	0.058649
	KCNIP2	5	0.25076	0.059126
	PIGH	5	0.25068	0.059179
	TM6SF1	5	0.2506	0.059232
	HIST1H2AJ	5	0.25034	0.059709
	COPA	5	0.2503	0.059709
	CEACAM16	5	0.25025	0.059709
	TMCO4	5	0.25007	0.059922
	AVEN	5	0.24989	0.059975
	CD46	5	0.24983	0.060028
	EFHC1	5	0.24973	0.060134
	PTOV1	5	0.24968	0.06024
	RAB2B	5	0.24962	0.060346
	RUNX1	5	0.24959	0.060399
	RPL39L	5	0.24952	0.060452
	UNC119	5	0.24924	0.060664
	POLR2J2	5	0.2492	0.060717
	SOAT1	5	0.24906	0.060823
	LMOD1	5	0.24901	0.060876
	DDIT3	5	0.24899	0.060876
	PPM1G	5	0.24898	0.060876
	PUM1	5	0.24897	0.060876
	OR13C3	5	0.24887	0.060929
	PSEN1	5	0.24878	0.061035
	HPSE	5	0.24876	0.061035
	PRRC2C	5	0.24853	0.061194
	CHRD	5	0.24844	0.0613
	LIMD2	5	0.24831	0.061459
	ZNF302	5	0.24774	0.062043
	SFTA3	5	0.24762	0.062202
	MOGAT3	5	0.24752	0.062255
	PRDM6	5	0.2472	0.062414
	KBTBD3	5	0.24706	0.062414
	ZNF20	5	0.24635	0.062997
	MRPL23	5	0.24612	0.063262
	DEFB108B	5	0.24612	0.063262
	ABCB11	5	0.24608	0.063262
	SNX4	5	0.24597	0.063421
	ARHGAP22	5	0.2459	0.063474
	RSPO3	5	0.24582	0.063527
	MAGEC1	5	0.24579	0.06358
	RBM46	5	0.24572	0.063686
	FAM208B	5	0.24548	0.063899
	PHF12	5	0.24541	0.063899
	MORF4L1	5	0.2454	0.063899
	HS6ST1	5	0.24537	0.063899
	GOLGA2	5	0.24531	0.064005
	BLOC1S1	5	0.24518	0.064164
	ANKRD52	5	0.24518	0.064164
	NCKAP1	5	0.24515	0.064164
	POLR2E	5	0.24512	0.064164
	MEX3C	5	0.24512	0.064164
	RCBTB2	5	0.24511	0.064164
	FITM1	5	0.24497	0.064323
	IL5RA	5	0.24494	0.064376
	LY9	5	0.2448	0.064482
	PGK2	5	0.2448	0.064482
	CEBPG	5	0.24473	0.064535
	TMEM130	5	0.24468	0.064588
	XPO4	5	0.24463	0.064641
	TTC39B	5	0.24452	0.064694
	EVA1A	5	0.24451	0.064694
	IGFN1	5	0.24419	0.065012
	KRTAP4-8	5	0.24418	0.065012
	TCEAL8	5	0.24413	0.065012
	SCEL	5	0.24413	0.065012
	APOL3	5	0.24382	0.065383
	ZSWIM2	5	0.24368	0.065436
	RNGTT	5	0.24364	0.065489
	FAM159B	5	0.24342	0.065596
	TIMM17A	5	0.24338	0.065596
	INSL4	5	0.24331	0.065649
	EGLN1	5	0.24327	0.065649
	ACTG2	5	0.24316	0.065808
	LCE2A	5	0.24303	0.065808
	HBS1L	5	0.2429	0.065914
	MEST	5	0.24288	0.065914
	UQCC1	5	0.24276	0.065967
	NPRL2	5	0.24263	0.066073
	NKAPL	5	0.24253	0.066285
	IRF8	5	0.24236	0.06655
	ZNF559	5	0.24236	0.06655
	SLC26A3	5	0.24221	0.066709
	ZFX	5	0.24215	0.066921
	TFEC	5	0.24205	0.067027
	SYNJ2BP	5	0.24205	0.067027
	ZKSCAN5	5	0.242	0.067027
	ASB3	5	0.24181	0.067292
	UTP18	5	0.24169	0.067292
	NDUFC2	5	0.24153	0.067611
	TMPRSS11D	5	0.24153	0.067611
	COA4	5	0.24148	0.067611
	TRPM6	5	0.24142	0.067664
	TBXAS1	5	0.24116	0.067823
	FZD8	5	0.24105	0.067929
	GPR85	5	0.24105	0.067929
	ADAMTS9	5	0.24096	0.067982
	IKBKAP	5	0.24085	0.068088
	STAM	5	0.2408	0.068141
	ZNF665	5	0.24075	0.068141
	FASTK	5	0.24072	0.068141
	CASP9	5	0.24044	0.068353
	XRCC5	5	0.24039	0.068459
	AKAP2	5	0.24027	0.068565
	ATAD1	5	0.24018	0.068618
	SRSF8	5	0.23995	0.068883
	SLC13A2	5	0.23972	0.069201
	BAG1	5	0.23967	0.069201
	TRO	5	0.23949	0.06936
	CYSRT1	5	0.23948	0.06936
	KRTAP9-3	5	0.23945	0.06936
	RPL10A	5	0.23942	0.06936
	OR2AG2	5	0.23937	0.069414
	DPF1	5	0.23931	0.069414
	NUDT22	5	0.23915	0.069467
	TECTA	5	0.23902	0.06952
	DRAM1	5	0.23892	0.069679
	ZNF821	5	0.23889	0.069732
	SERPINI1	5	0.23875	0.069891
	CLEC18C	5	0.23861	0.069997
	CYP1B1	5	0.23857	0.069997
	IGF2BP2	5	0.23848	0.070156
	GCNT3	5	0.23844	0.070262
	TOMM70A	5	0.23836	0.070315
	C8B	5	0.23832	0.070315
	MRPS24	5	0.23831	0.070368
	CCDC152	5	0.23829	0.070421
	NFU1	5	0.23825	0.070421
	LRRC75B	5	0.23823	0.070474
	FKBP9	5	0.23808	0.070527
	MPP5	5	0.23807	0.070527
	ZNF627	5	0.23804	0.070527
	TUBB4B	5	0.23804	0.070527
	SLC9A3R2	5	0.23795	0.07058
	PCYOX1	5	0.23788	0.070633
	NHLH2	5	0.23783	0.070686
	RNF112	5	0.23783	0.070686
	SPAG5	5	0.23769	0.070739
	ARIH1	5	0.23767	0.070845
	SLC35B1	5	0.23742	0.071004
	KREMEN2	5	0.23695	0.071323
	POTED	5	0.23639	0.071694
	ZNF675	5	0.23633	0.071747
	CA6	5	0.23623	0.071906
	OR8D4	5	0.23609	0.071959
	PROZ	5	0.23596	0.072224
	ITGB2	5	0.23593	0.072224
	LEPREL2	5	0.23581	0.07233
	FAM43B	5	0.23554	0.072701
	TNFAIP8	5	0.23554	0.072701
	NAALADL2	5	0.23533	0.072913
	MAPK8IP3	5	0.23521	0.073125
	MRPS22	5	0.2352	0.073178
	NPAS2	5	0.23514	0.073285
	PPTC7	5	0.23501	0.073497
	VPRBP	5	0.23479	0.073709
	GUF1	5	0.23473	0.073762
	PFKP	5	0.23447	0.074027
	DHX30	5	0.23443	0.074186
	TF	5	0.23437	0.074239
	GPX6	5	0.23403	0.074451
	MAS1	5	0.23378	0.074769
	COCH	5	0.23378	0.074769
	MYBPC2	5	0.23342	0.075247
	CBX3	5	0.23338	0.0753
	OR1C1	5	0.23315	0.075777
	RPL6	5	0.23311	0.07583
	ARAF	5	0.23286	0.075936
	MTCH2	5	0.2328	0.076095
	GJA3	5	0.23277	0.076148
	REP15	5	0.23269	0.076254
	UGT2B10	5	0.23248	0.076307
	NOX5	5	0.23242	0.076466
	HSFY1	5	0.2324	0.076519
	CHD6	5	0.23208	0.07689
	OR5B17	5	0.23199	0.07689
	PLCL2	5	0.23178	0.077103
	ARL13B	5	0.23176	0.077156
	LIPT2	5	0.23166	0.077262
	PIP4K2B	5	0.23148	0.077421
	EDEM1	5	0.23141	0.077421
	BACH1	5	0.2313	0.077633
	MTFR1	5	0.23129	0.077633
	NDUFA9	5	0.23112	0.077739
	SETD1B	5	0.23094	0.077951
	TSPAN6	5	0.23087	0.078057
	CEP85L	5	0.23069	0.078322
	SCN5A	5	0.23059	0.078534
	WEE2	5	0.23035	0.078906
	SCARA5	5	0.23022	0.079118
	NDUFA10	5	0.23019	0.079171
	ZNF414	5	0.23005	0.07933
	COL6A3	5	0.22998	0.079489
	SLC13A3	5	0.22982	0.079701
	DOCK10	5	0.2297	0.080019
	TRIM37	5	0.22962	0.080072
	ZNF679	5	0.22962	0.080072
	PSMD4	5	0.22961	0.080072
	UHMK1	5	0.22939	0.080337
	MAK16	5	0.22936	0.080337
	RPS9	5	0.22911	0.080549
	IKZF4	5	0.2291	0.080549
	EDAR	5	0.22901	0.080761
	HM13	5	0.22891	0.080974
	HOXA6	5	0.22882	0.081186
	ACMSD	5	0.22871	0.081451
	SLCO1B3	5	0.22867	0.081504
	TK2	5	0.22864	0.081504
	TERF2IP	5	0.22839	0.081875
	TBC1D8B	5	0.22837	0.081928
	CACNG7	5	0.22835	0.081981
	GREB1L	5	0.22816	0.082193
	SRD5A2	5	0.22815	0.082193
	SIM1	5	0.22805	0.082246
	AADACL3	5	0.2279	0.082458
	TMEM179	5	0.22777	0.082617
	MAP7D3	5	0.22767	0.08267
	CAB39L	5	0.22763	0.082777
	MUC2	5	0.2275	0.082936
	UNCX	5	0.22744	0.083042
	SERPINC1	5	0.22741	0.083042
	PAAF1	5	0.22736	0.083042
	CD226	5	0.22731	0.083042
	SERPIND1	5	0.22725	0.083148
	STAT2	5	0.22719	0.083254
	CCDC79	5	0.22715	0.083254
	CA10	5	0.22706	0.083413
	PKDREJ	5	0.22701	0.083466
	HSDL1	5	0.22694	0.083519
	GGCT	5	0.22678	0.083678
	PITPNB	5	0.22675	0.083678
	DNAH9	5	0.22673	0.083731
	SUN5	5	0.22667	0.083784
	TAF8	5	0.22651	0.083996
	ULK1	5	0.22646	0.083996
	HIST1H3F	5	0.22642	0.084049
	PPP2R4	5	0.22636	0.084208
	AMOTL1	5	0.22615	0.084633
	VPS28	5	0.22607	0.084739
	BTN2A1	5	0.22603	0.084845
	ALG10	5	0.22585	0.08511
	RP2	5	0.22583	0.085163
	PDE1A	5	0.2258	0.085269
	GPRC6A	5	0.22552	0.08564
	TRIM49C	5	0.2254	0.085905
	GPRC5D	5	0.22537	0.085905
	NANOS1	5	0.22533	0.085905
	ELAVL1	5	0.22522	0.085958
	GNG3	5	0.2252	0.085958
	ZNF880	5	0.22519	0.085958
	CAMK1	5	0.22519	0.085958
	SLC25A42	5	0.22518	0.085958
	AFF2	5	0.22504	0.086064
	DDB1	5	0.22502	0.086064
	VASP	5	0.22486	0.08617
	RMND1	5	0.22483	0.08617
	ZC3H12D	5	0.22479	0.086329
	PUS7L	5	0.22464	0.086595
	GDI2	5	0.22454	0.086648
	SLC38A5	5	0.2245	0.086648
	HCAR2	5	0.22446	0.086701
	MYH9	5	0.22435	0.086807
	ERAP2	5	0.22434	0.086807
	TMEM201	5	0.22421	0.08686
	ACTR3	5	0.22416	0.086966
	FAM20B	5	0.22411	0.086966
	PARG	5	0.22403	0.087072
	RGPD6	5	0.2237	0.08739
	DPYD	5	0.2234	0.087814
	ANGPTL4	5	0.22335	0.087867
	ABAT	5	0.22329	0.08792
	GTF2A1L	5	0.22329	0.08792
	HSCB	5	0.22327	0.087973
	KRTAP10-6	5	0.22315	0.088132
	NIFK	5	0.22303	0.088238
	GGPS1	5	0.22285	0.08861
	NUBPL	5	0.22272	0.088769
	IGFBP3	5	0.22256	0.089087
	ABCB6	5	0.22243	0.089193
	MORN1	5	0.22238	0.089246
	PRRC2B	5	0.2223	0.089458
	OR4E2	5	0.22226	0.089458
	SRRM3	5	0.2222	0.089564
	GALNTL6	5	0.22218	0.089564
	EIF3F	5	0.22215	0.089564
	SCAF8	5	0.22205	0.08967
	NEU3	5	0.22188	0.089829
	CRLF2	5	0.22187	0.089882
	TOMM40L	5	0.22178	0.089935
	TXNL1	5	0.22175	0.089935
	UFC1	5	0.22161	0.090253
	CLGN	5	0.22152	0.090307
	AKR1B15	5	0.22152	0.090307
	ADAM29	5	0.2215	0.09036
	RAD51C	5	0.2215	0.09036
	CRLF3	5	0.22131	0.090572
	HAUS5	5	0.22107	0.090996
	OR11H1	5	0.22102	0.091049
	TMEM222	5	0.221	0.091049
	KIF5A	5	0.22078	0.09142
	LMO1	5	0.2207	0.091579
	PCDH11X	5	0.22064	0.091632
	CTRB2	5	0.22064	0.091632
	ABL2	5	0.22054	0.091844
	IFNGR2	5	0.22053	0.091844
	KIAA0556	5	0.22053	0.091844
	TSHZ1	5	0.22039	0.092003
	COL5A2	5	0.22027	0.092216
	PHACTR4	5	0.21989	0.092746
	TGIF2LX	5	0.21988	0.092746
	PPP3CC	5	0.21986	0.092746
	OSGEPL1	5	0.21976	0.092852
	RSPH9	5	0.21969	0.092852
	GTF3C3	5	0.21957	0.093064
	KIF3A	5	0.21954	0.093117
	APOL1	5	0.21949	0.093329
	TIMM13	5	0.21947	0.093329
	YARS2	5	0.21923	0.093541
	TMEM140	5	0.21923	0.093541
	AKNAD1	5	0.21909	0.093647
	TECR	5	0.21899	0.0937
	KHDRBS1	5	0.21892	0.093806
	TAC4	5	0.21885	0.093859
	RASAL2	5	0.21878	0.093965
	RNASE6	5	0.21867	0.094178
	FRS2	5	0.21867	0.094178
	PRKRIR	5	0.21867	0.094178
	CCDC40	5	0.21862	0.094284
	ABCD4	5	0.21855	0.094443
	KRT27	5	0.21853	0.094443
	SRSF11	5	0.21848	0.094496
	DDX19B	5	0.21812	0.095238
	GLUL	5	0.21806	0.095397
	STOX1	5	0.218	0.095397
	LYPLAL1	5	0.21794	0.09545
	HIGD1A	5	0.21784	0.095715
	ETV3L	5	0.2178	0.095768
	HPDL	5	0.21771	0.095927
	THOC1	5	0.21769	0.095927
	CITED4	5	0.21764	0.096087
	IKZF5	5	0.21759	0.096299
	ANKRD20A4	5	0.21754	0.096352
	DIRAS1	5	0.21753	0.096352
	RGS11	5	0.21742	0.096405
	PEX11B	5	0.21731	0.096564
	FAM207A	5	0.21731	0.096564
	TAB2	5	0.21729	0.096564
	AGAP11	5	0.21723	0.096617
	HYDIN	5	0.21719	0.096723
	IGFL4	5	0.217	0.096988
	ZC2HC1B	5	0.21696	0.097041
	ICA1L	5	0.21695	0.097041
	GINS4	5	0.21694	0.097041
	HIST1H1T	5	0.21686	0.097041
	LARP1B	5	0.21682	0.097094
	PODN	5	0.21678	0.097147
	NAGLU	5	0.21664	0.0972
	SHB	5	0.21659	0.0972
	HNRNPA2B1	5	0.21655	0.097306
	STARD7	5	0.21644	0.097465
	SNRPG	5	0.21633	0.097677
	C1QB	5	0.21624	0.09773
	CDC37	5	0.2162	0.09773
	LPAR5	5	0.21618	0.097783
	LYSMD3	5	0.21617	0.097783
	P4HA1	5	0.21614	0.097783
	PSMC2	5	0.21607	0.097836
	SLC2A11	5	0.21602	0.097943
	TREML2	5	0.21584	0.098367
	PLK5	5	0.21582	0.098367
	ATP5J2	5	0.21579	0.098367
	PSMD12	5	0.21575	0.098473
	TP53	5	0.21564	0.098738
	GRWD1	5	0.21559	0.098738
	TMEM215	5	0.21558	0.098738
	NCKAP5	5	0.21543	0.09895
	NMRK1	5	0.21541	0.09895
	KIAA0195	5	0.21521	0.099215
	ALDOB	5	0.21512	0.099321
	LRRC8A	5	0.21504	0.099427
	KRT20	5	0.21491	0.099586
	SRRM1	5	0.21491	0.099586
	SHISA9	5	0.21486	0.099745
	MMP9	5	0.2147	0.10022
	PPY	5	0.21465	0.10028
	DAPP1	5	0.21456	0.10033
	OR5AU1	5	0.2144	0.10049
	TRAF4	5	0.21427	0.10065
	PARN	5	0.21417	0.10091
	RAD23A	5	0.21397	0.1015
	NUP62	5	0.21377	0.10187
	AMELX	5	0.21364	0.10197
	UBE2QL1	5	0.21352	0.10208
	MKRN3	5	0.21351	0.10208
	TYW3	5	0.21346	0.10218
	RGS20	5	0.21341	0.10224
	NUP188	5	0.21336	0.10224
	BCAM	5	0.21328	0.10229
	KRT8	5	0.21318	0.10256
	FADS3	5	0.21301	0.10298
	KRTAP9-7	5	0.21296	0.10298
	RPS6KB2	5	0.21292	0.10298
	NXPE3	5	0.2129	0.10309
	GCNT4	5	0.21244	0.10404
	MYL12A	5	0.21235	0.1042
	B3GNT6	5	0.21234	0.1042
	CHMP4B	5	0.21225	0.10425
	ATP1A3	5	0.21211	0.10441
	FGF20	5	0.21205	0.10457
	PPA2	5	0.21204	0.10457
	TUBA4A	5	0.212	0.10473
	PODNL1	5	0.21194	0.10489
	UGT1A4	5	0.21192	0.10489
	OR51Q1	5	0.21184	0.10494
	TMEM229B	5	0.2118	0.10505
	ATP6V1C1	5	0.21168	0.10521
	TUFM	5	0.21167	0.10526
	GRIK2	5	0.21166	0.10531
	HRH3	5	0.21166	0.10531
	RAPGEF5	5	0.21153	0.10553
	UTP15	5	0.21138	0.10558
	REEP3	5	0.21136	0.10563
	ATG16L1	5	0.21118	0.10579
	SPANXN4	5	0.21112	0.10595
	USP11	5	0.21102	0.10606
	CGRRF1	5	0.21098	0.10611
	NUDT4	5	0.21095	0.10616
	SUV39H2	5	0.21095	0.10616
	GM2A	5	0.21078	0.10627
	TTLL1	5	0.21068	0.10632
	SHANK3	5	0.21064	0.10637
	RPTOR	5	0.21063	0.10643
	ERN1	5	0.21061	0.10643
	NPY	5	0.2106	0.10648
	GLUD1	5	0.21043	0.1069
	RABGGTB	5	0.21036	0.10712
	OR4F4	5	0.21013	0.10738
	PTPRZ1	5	0.21007	0.10738
	AHR	5	0.21005	0.10743
	WDR5	5	0.21003	0.10743
	PFKFB2	5	0.21003	0.10743
	RPRD1B	5	0.20997	0.10749
	OR3A1	5	0.20988	0.10765
	COX6A1	5	0.20978	0.10775
	KCNJ9	5	0.20977	0.10781
	CBY1	5	0.20974	0.10781
	PCDH11Y	5	0.20971	0.10781
	SMARCA4	5	0.20947	0.10807
	CLASP2	5	0.2094	0.10823
	CLEC12B	5	0.20939	0.10823
	PRKACA	5	0.20927	0.10844
	CD207	5	0.20923	0.1085
	CLECL1	5	0.20918	0.10855
	OR6V1	5	0.20907	0.10871
	MOV10	5	0.20897	0.10887
	FAM175A	5	0.20895	0.10892
	DYRK1B	5	0.20889	0.10892
	RUVBL2	5	0.20881	0.10897
	HS3ST4	5	0.20868	0.10913
	HTR6	5	0.20866	0.10913
	MTMR6	5	0.20833	0.10961
	STX12	5	0.20829	0.10966
	JADE2	5	0.20827	0.10982
	HLA-DMB	5	0.20824	0.10993
	MYO1H	5	0.20822	0.10993
	CCDC185	5	0.20808	0.11035
	TRIM51	5	0.20801	0.11051
	MYO1G	5	0.20792	0.11056
	FNIP2	5	0.20791	0.11056
	RYK	5	0.20782	0.11067
	FAM126A	5	0.20779	0.11088
	RAB42	5	0.20777	0.11088
	ZNF37A	5	0.20775	0.11088
	GDPD5	5	0.20767	0.11088
	TOLLIP	5	0.20767	0.11088
	NLGN2	5	0.20763	0.11088
	EPN2	5	0.20761	0.11093
	FAM214A	5	0.20757	0.11099
	GHITM	5	0.20754	0.11099
	FANCA	5	0.20747	0.11125
	GPR3	5	0.20746	0.11125
	AMIGO1	5	0.20741	0.11131
	SNRPA1	5	0.20738	0.11131
	ODF3	5	0.20731	0.11131
	KANK3	5	0.20727	0.11131
	CERS5	5	0.20712	0.11194
	TP53TG3	5	0.20712	0.11194
	TDP2	5	0.20696	0.11215
	TEX261	5	0.20693	0.11215
	ZNF605	5	0.20685	0.11237
	SF3A3	5	0.20683	0.11242
	OTUD6B	5	0.20672	0.11263
	GPR61	5	0.20671	0.11263
	RGS22	5	0.2067	0.11263
	EIF2B3	5	0.20668	0.11263
	SYT7	5	0.2066	0.11263
	MRPL47	5	0.20651	0.11279
	KCNIP1	5	0.20643	0.1129
	OR11L1	5	0.2063	0.11306
	SLC25A41	5	0.20621	0.11316
	VAMP8	5	0.20621	0.11316
	TGM3	5	0.20617	0.11316
	TMEM167A	5	0.20615	0.11327
	CCDC57	5	0.20615	0.11327
	HYPK	5	0.20608	0.11343
	RHOJ	5	0.20594	0.11369
	TMEM125	5	0.2059	0.11385
	PDPK1	5	0.20589	0.1139
	GTF3C4	5	0.20564	0.11422
	TP53AIP1	5	0.20558	0.11428
	NDST2	5	0.20542	0.11449
	FETUB	5	0.20539	0.11465
	KIAA0101	5	0.20536	0.1147
	GOLPH3	5	0.20532	0.11502
	UAP1L1	5	0.20528	0.11502
	PEX5	5	0.20523	0.11502
	AP5Z1	5	0.20523	0.11502
	MAGED1	5	0.20516	0.11518
	NDUFB3	5	0.20514	0.11518
	ZBTB33	5	0.20504	0.11523
	LIAS	5	0.205	0.11528
	KRTAP13-3	5	0.20493	0.11534
	RFX6	5	0.20476	0.11555
	INIP	5	0.20471	0.11571
	MXD1	5	0.20469	0.11571
	MYH10	5	0.20457	0.11576
	RFPL4B	5	0.20446	0.11592
	SLC35B2	5	0.20439	0.11613
	FNBP1	5	0.20433	0.11618
	B3GALNT1	5	0.20426	0.11645
	CT45A1	5	0.20424	0.11645
	SIRT2	5	0.20423	0.11661
	TRIM2	5	0.20422	0.11666
	GPR143	5	0.20419	0.11671
	NMS	5	0.20416	0.11677
	PDCD10	5	0.20413	0.11682
	CYP19A1	5	0.20413	0.11682
	GNS	5	0.20408	0.11687
	POLI	5	0.20407	0.11693
	RPS16	5	0.20405	0.11698
	LRRC1	5	0.20401	0.11709
	SCARF2	5	0.2038	0.1174
	CCDC66	5	0.20378	0.11751
	SUV39H1	5	0.2036	0.11783
	SPEF1	5	0.20352	0.11793
	RRN3	5	0.20343	0.11799
	ADCY4	5	0.20338	0.11804
	CDC45	5	0.20335	0.11815
	MASTL	5	0.20331	0.11825
	COX7B	5	0.2033	0.11831
	CIZ1	5	0.20322	0.11852
	SUMO3	5	0.2031	0.11857
	CCL23	5	0.20309	0.11857
	FMO2	5	0.20308	0.11857
	OGFOD1	5	0.20306	0.11868
	PTPN23	5	0.2029	0.11878
	DUS4L	5	0.20279	0.11894
	KRTAP10-7	5	0.20276	0.11926
	OR10H2	5	0.20273	0.11926
	MYL4	5	0.20263	0.11947
	SLC25A17	5	0.20262	0.11958
	HEXIM1	5	0.20251	0.12021
	CPA4	5	0.2025	0.12021
	NCOA7	5	0.20246	0.12021
	KRT12	5	0.20246	0.12027
	MNS1	5	0.20239	0.12037
	KRT7	5	0.20236	0.12048
	SZRD1	5	0.20227	0.12059
	ANKRD24	5	0.2022	0.12059
	APOE	5	0.20216	0.12069
	EFR3B	5	0.20211	0.12085
	SP2	5	0.20203	0.12085
	FAM98B	5	0.20178	0.12127
	FCGR2A	5	0.20174	0.12133
	MAFA	5	0.20167	0.12149
	METTL25	5	0.20164	0.12154
	UCN3	5	0.20152	0.1217
	TFAP2C	5	0.20147	0.12175
	CARM1	5	0.20143	0.12181
	PHOX2A	5	0.20141	0.12181
	SBSN	5	0.2012	0.12202
	UBE2H	5	0.20118	0.12207
	ARHGAP27	5	0.20112	0.12228
	NAV3	5	0.20108	0.12234
	PIAS1	5	0.20102	0.12244
	MYCL	5	0.20098	0.12249
	OLFML1	5	0.20091	0.12271
	SAMD3	5	0.2009	0.12281
	SMTNL2	5	0.20076	0.12297
	HMP19	5	0.20071	0.12313
	KLB	5	0.20063	0.12318
	MTL5	5	0.2006	0.12324
	PPP2R3A	5	0.20046	0.12334
	CMAS	5	0.20037	0.12361
	ARHGAP5	5	0.20035	0.12361
	SSB	5	0.20034	0.12366
	ZC3H13	5	0.20025	0.12371
	CCL16	5	0.20022	0.12377
	KMT2A	5	0.20021	0.12382
	HMGA2	5	0.20016	0.12398
	DDX27	5	0.19994	0.12419
	RUNX3	5	0.19993	0.12419
	MCM6	5	0.19992	0.12419
	BRD8	5	0.19991	0.12419
	TTC26	5	0.19981	0.12451
	GRIK1	5	0.1998	0.12451
	LOXL1	5	0.1998	0.12451
	STK31	5	0.19979	0.12451
	CCNF	5	0.1997	0.12462
	ACSM3	5	0.19962	0.12472
	PPP4R1	5	0.19948	0.12488
	MCMDC2	5	0.19946	0.12493
	USH1G	5	0.19942	0.12499
	PAPSS1	5	0.19939	0.12499
	RPP38	5	0.19929	0.12525
	40793	5	0.19927	0.1253
	SLC25A29	5	0.19914	0.12546
	IL24	5	0.19913	0.12552
	MYH13	5	0.19907	0.12573
	CALCOCO2	5	0.19904	0.12578
	TICRR	5	0.199	0.12584
	PNPLA7	5	0.19891	0.1261
	KRTAP5-5	5	0.1989	0.12615
	CNPY3	5	0.19878	0.12631
	LCNL1	5	0.19878	0.12637
	RCVRN	5	0.19876	0.12642
	TCP10	5	0.19876	0.12647
	UBE2M	5	0.19864	0.12663
	LRP5L	5	0.19863	0.12668
	GUCA2B	5	0.19855	0.12679
	VIMP	5	0.19845	0.1269
	BEND5	5	0.19843	0.1269
	ADH1B	5	0.19841	0.12695
	APC	5	0.19841	0.12695
	BBC3	5	0.19841	0.127
	STARD4	5	0.1984	0.127
	CXCL2	5	0.19838	0.12711
	LYPLA2	5	0.19832	0.12743
	RBM18	5	0.19824	0.12753
	CYSTM1	5	0.19819	0.12759
	ANGPTL5	5	0.19819	0.12759
	SOD2	5	0.19814	0.12764
	SLC25A27	5	0.19808	0.12769
	FAT1	5	0.19808	0.12769
	NLRX1	5	0.19808	0.12769
	PARP15	5	0.19807	0.12769
	CCRN4L	5	0.19801	0.1278
	EXOSC8	5	0.19793	0.12785
	FAM217B	5	0.19792	0.12785
	TCAP	5	0.19791	0.12785
	FMNL3	5	0.19786	0.12796
	ADRA2C	5	0.19767	0.12854
	CERS3	5	0.19763	0.12859
	KIAA1407	5	0.19762	0.12859
	MGMT	5	0.19759	0.12859
	PLEKHA3	5	0.19757	0.12859
	TCEAL5	5	0.19751	0.12859
	STAG1	5	0.19748	0.12865
	KIR2DS1	5	0.19739	0.12886
	CCDC101	5	0.19738	0.12891
	EEF2	5	0.1973	0.12902
	SPRR2D	5	0.19726	0.12902
	COA5	5	0.19716	0.12912
	CCDC62	5	0.19707	0.12918
	MAPKAPK3	5	0.19705	0.12923
	ARL6	5	0.19703	0.12923
	CYP4X1	5	0.19697	0.12944
	EDC4	5	0.19693	0.12955
	GJB5	5	0.19686	0.12971
	NDUFB8	5	0.19682	0.12981
	TBCEL	5	0.19671	0.12997
	PKDCC	5	0.19655	0.13024
	ZAN	5	0.19653	0.13024
	EDIL3	5	0.19651	0.13034
	LRRFIP2	5	0.19651	0.13034
	AACS	5	0.19636	0.13061
	LUC7L3	5	0.19633	0.13066
	MED1	5	0.19632	0.13066
	CFAP44	5	0.1963	0.13071
	ST18	5	0.19627	0.13071
	FAM71D	5	0.19626	0.13077
	PLEKHF2	5	0.19619	0.13082
	LAMTOR5	5	0.19596	0.13119
	CSRP1	5	0.19585	0.13146
	CAPN12	5	0.19581	0.13146
	SLC38A2	5	0.1958	0.13146
	METTL16	5	0.19577	0.13151
	SRSF4	5	0.19576	0.13151
	KLF16	5	0.19561	0.13199
	POLR2H	5	0.19559	0.13199
	PRDM11	5	0.19556	0.1322
	HIST1H2BL	5	0.19551	0.1323
	BIRC6	5	0.19548	0.13236
	KLHL41	5	0.19543	0.13236
	LAMTOR1	5	0.19498	0.13305
	MAP7	5	0.19496	0.1331
	MOB3B	5	0.19492	0.13337
	DNAJC1	5	0.19469	0.13358
	HLA-DPA1	5	0.19468	0.13358
	RBM48	5	0.19464	0.13358
	CCDC12	5	0.19443	0.13395
	SULT1C2	5	0.1942	0.13443
	ZNF25	5	0.19417	0.13448
	FAM189A1	5	0.19416	0.13453
	TMEM51	5	0.19406	0.13469
	PBOV1	5	0.19392	0.1348
	EIF5A2	5	0.19391	0.13485
	PIGT	5	0.19384	0.13496
	HESX1	5	0.19383	0.13496
	SERPINA9	5	0.19372	0.13517
	BEX2	5	0.19371	0.13517
	EMID1	5	0.19367	0.13522
	CLLU1OS	5	0.19365	0.13522
	STAT1	5	0.19356	0.13543
	HDAC3	5	0.19356	0.13549
	KLHL4	5	0.19354	0.13554
	ZBED1	5	0.19348	0.13565
	CNTNAP1	5	0.1933	0.1358
	SMIM1	5	0.19323	0.13586
	ZNF782	5	0.19311	0.13602
	ZZZ3	5	0.19311	0.13602
	FERD3L	5	0.19302	0.13618
	STXBP1	5	0.19299	0.13633
	AGR3	5	0.19298	0.13633
	GCSAM	5	0.1929	0.1366
	TP53I11	5	0.1928	0.13681
	LIME1	5	0.19275	0.13697
	MST1L	5	0.19266	0.13702
	HIF1AN	5	0.19265	0.13708
	GIPC2	5	0.19262	0.13708
	TARS2	5	0.19259	0.13713
	CPSF3	5	0.19252	0.13724
	POU3F1	5	0.19251	0.13729
	COPS8	5	0.19247	0.13734
	RTTN	5	0.19239	0.13755
	EPG5	5	0.19239	0.13755
	PJA2	5	0.19232	0.13761
	AHCY	5	0.19231	0.13761
	DTWD1	5	0.19188	0.13824
	PNMA5	5	0.19186	0.13824
	USP44	5	0.19178	0.13835
	MAGED2	5	0.19178	0.13835
	HIST1H4B	5	0.19175	0.1384
	WWC1	5	0.1917	0.13851
	CRYBB3	5	0.19168	0.13861
	INO80C	5	0.19166	0.13867
	ZBTB18	5	0.19164	0.13867
	ACY1	5	0.19157	0.13877
	POLRMT	5	0.19154	0.13877
	AMY2B	5	0.19154	0.13877
	MANEA	5	0.19152	0.13877
	EFCAB9	5	0.19133	0.13909
	APOOL	5	0.19129	0.13909
	CDH1	5	0.1912	0.13941
	IL2RA	5	0.19108	0.13968
	TEX12	5	0.19106	0.13978
	RIPK3	5	0.19093	0.14005
	B4GALT1	5	0.1908	0.1401
	GSTA4	5	0.19076	0.14021
	ATPAF2	5	0.19074	0.14021
	FGF2	5	0.19071	0.14026
	PLK2	5	0.19066	0.14036
	TSPAN19	5	0.19063	0.14042
	OIT3	5	0.19062	0.14042
	KLRG2	5	0.19044	0.14074
	CTR9	5	0.19037	0.14079
	DIRC1	5	0.19029	0.14084
	OR10H5	5	0.19027	0.14105
	ANGPTL3	5	0.19024	0.14111
	RPS20	5	0.19015	0.14127
	CLP1	5	0.19006	0.14148
	RIMS3	5	0.19002	0.14148
	PVALB	5	0.18998	0.14153
	TNFSF12	5	0.18993	0.14174
	COPS6	5	0.18982	0.14196
	ZNF273	5	0.18974	0.14222
	MYL7	5	0.18973	0.14233
	DHRS4L2	5	0.18952	0.14275
	KCNK15	5	0.18947	0.14286
	LARS2	5	0.18931	0.14328
	PTH2R	5	0.18914	0.14365
	SLC10A1	5	0.18914	0.14365
	KHSRP	5	0.18913	0.14365
	TMEM185B	5	0.18901	0.14397
	MIP	5	0.18899	0.14402
	MRFAP1L1	5	0.18895	0.14402
	OTUD4	5	0.1889	0.14408
	ABHD2	5	0.18887	0.14424
	TNRC6A	5	0.18882	0.14424
	ZNF443	5	0.18878	0.14429
	FAM227B	5	0.18878	0.14434
	GFM1	5	0.18866	0.1445
	REN	5	0.18866	0.14455
	SEZ6	5	0.1886	0.14471
	PRG2	5	0.1885	0.14514
	SDK2	5	0.18848	0.14519
	TTLL4	5	0.18843	0.14535
	SRRM5	5	0.18836	0.14556
	DEXI	5	0.18824	0.14583
	KRT76	5	0.18824	0.14583
	FAM83E	5	0.18814	0.14604
	AVPR2	5	0.18808	0.14614
	TCEA3	5	0.18807	0.1462
	SPRR3	5	0.18794	0.14641
	WASF3	5	0.18793	0.14641
	GSPT1	5	0.18789	0.14646
	EBNA1BP2	5	0.18779	0.14689
	ENTHD1	5	0.18778	0.14694
	KLHDC2	5	0.1876	0.14747
	ZGLP1	5	0.18737	0.14763
	KRTDAP	5	0.18735	0.14763
	CATSPER3	5	0.1873	0.14774
	SMARCE1	5	0.18723	0.14779
	ASCC3	5	0.18718	0.14784
	PLAC1	5	0.18716	0.14784
	PGPEP1	5	0.18703	0.14816
	ADORA3	5	0.18703	0.14816
	NUP88	5	0.187	0.14821
	LRRC8C	5	0.18698	0.14821
	SH3GLB2	5	0.18683	0.14832
	PISD	5	0.18675	0.14848
	TFR2	5	0.18675	0.14848
	SUPT20H	5	0.18672	0.14853
	PFN4	5	0.1867	0.14853
	ZNF354A	5	0.18669	0.14853
	EXOC2	5	0.18668	0.14853
	UBL5	5	0.18658	0.1489
	SNX11	5	0.18655	0.14896
	DPRX	5	0.18655	0.14896
	SCPEP1	5	0.18652	0.14906
	GAGE10	5	0.18643	0.14927
	DKK4	5	0.18638	0.14943
	MTMR9	5	0.18632	0.14959
	RAB7A	5	0.18618	0.1498
	PTPN1	5	0.18615	0.14986
	FABP9	5	0.18612	0.14996
	RERE	5	0.18605	0.15007
	PAPPA2	5	0.18571	0.15071
	ZFAND6	5	0.1857	0.15071
	LBHD1	5	0.18569	0.15071
	LRIT1	5	0.18566	0.15071
	CAPN7	5	0.18566	0.15071
	TDRD12	5	0.18564	0.15071
	NFAM1	5	0.18563	0.15076
	SQRDL	5	0.1856	0.15081
	NDRG1	5	0.18552	0.15102
	OLIG1	5	0.1855	0.15102
	SERPINB5	5	0.18549	0.15108
	ATG5	5	0.18542	0.15124
	BUB1	5	0.18541	0.15129
	RSBN1L	5	0.18537	0.15139
	PITPNC1	5	0.18537	0.15139
	GRHL2	5	0.18527	0.15177
	MAMDC4	5	0.18492	0.15277
	TSACC	5	0.18481	0.15304
	KIR2DL5B	5	0.1847	0.1533
	MED14OS	5	0.18465	0.15336
	SCTR	5	0.18465	0.15336
	PANK1	5	0.18428	0.15415
	FBXO22	5	0.18427	0.15426
	DNLZ	5	0.18427	0.15431
	SEC61G	5	0.18418	0.15468
	RC3H2	5	0.18406	0.15511
	CD3G	5	0.18404	0.15511
	PALM2	5	0.18399	0.15511
	TACR3	5	0.18398	0.15511
	ARMCX6	5	0.18397	0.15511
	IFNLR1	5	0.18391	0.15516
	LIPE	5	0.18389	0.15521
	GRAMD1C	5	0.1838	0.15521
	HARS	5	0.18361	0.15564
	BCAS1	5	0.18359	0.15564
	TCF7L1	5	0.18353	0.15569
	VPS52	5	0.18352	0.15569
	NSA2	5	0.18346	0.15585
	B9D1	5	0.1834	0.1559
	OAS1	5	0.18336	0.15601
	TLCD1	5	0.18329	0.15606
	PPM1L	5	0.18328	0.15606
	WBP1L	5	0.18324	0.15617
	ZNF676	5	0.18321	0.15617
	GBP4	5	0.18318	0.15622
	KAT6A	5	0.18314	0.15638
	FDX1	5	0.18304	0.15675
	OR6B3	5	0.1829	0.15702
	ASTN1	5	0.18285	0.15723
	STRA13	5	0.18278	0.15733
	TPST2	5	0.18272	0.15744
	HIC2	5	0.18271	0.15744
	MUC6	5	0.18269	0.15755
	AFG3L2	5	0.18267	0.1576
	FAM111B	5	0.18266	0.15765
	PSENEN	5	0.18265	0.1577
	AMACR	5	0.1826	0.15776
	NLRP6	5	0.18259	0.15776
	MAP1S	5	0.18259	0.15776
	ADTRP	5	0.18255	0.15786
	PTBP1	5	0.18242	0.15792
	CSNK1A1	5	0.1824	0.15792
	ARPC2	5	0.18234	0.15792
	DLX6	5	0.18233	0.15802
	NBL1	5	0.18232	0.15802
	SCGN	5	0.18216	0.15829
	OR4K13	5	0.18216	0.15839
	NANOG	5	0.18213	0.15839
	CCR1	5	0.18213	0.15839
	TMEM167B	5	0.18208	0.15861
	SH2D5	5	0.18207	0.15861
	LRRC16B	5	0.18199	0.15887
	SKIL	5	0.18195	0.15887
	ZC3H18	5	0.18182	0.15919
	PGLYRP2	5	0.18173	0.15951
	KRTAP9-6	5	0.18173	0.15951
	TRIM42	5	0.18171	0.15951
	PSMD7	5	0.18168	0.15951
	PDILT	5	0.18165	0.15951
	RGS14	5	0.18164	0.15951
	CCDC184	5	0.18151	0.15988
	OR52M1	5	0.18142	0.16014
	MAN2A1	5	0.1814	0.1602
	TNFRSF11A	5	0.18137	0.1602
	PIK3CD	5	0.18137	0.1602
	RPA3	5	0.18133	0.1602
	ARL11	5	0.18114	0.16078
	CCNB3	5	0.18105	0.16094
	ANKRD17	5	0.18098	0.16105
	ZNF793	5	0.18092	0.1611
	BMP5	5	0.18088	0.16115
	TEAD3	5	0.18078	0.16131
	ABCF3	5	0.18073	0.16142
	CSTF2T	5	0.18059	0.16179
	MRPL38	5	0.18056	0.16179
	ARRDC2	5	0.18046	0.16216
	IGF1	5	0.18043	0.16216
	SNRPD1	5	0.18031	0.16227
	NSUN4	5	0.18024	0.16253
	KLHL30	5	0.18017	0.16258
	HLA-DPB1	5	0.18012	0.16269
	CCDC174	5	0.18011	0.16269
	NUBP1	5	0.18011	0.16269
	SPATA31C1	5	0.18009	0.16274
	CASP6	5	0.18008	0.16285
	WT1	5	0.17995	0.16311
	PLA2G4F	5	0.17983	0.16338
	TAF13	5	0.17977	0.16348
	GABPA	5	0.17973	0.16348
	CARD18	5	0.17971	0.16354
	CYP24A1	5	0.17968	0.16364
	FOXJ3	5	0.17965	0.16364
	MMADHC	5	0.17964	0.16375
	NPR1	5	0.17963	0.16375
	SLC17A8	5	0.17962	0.16375
	TCEANC2	5	0.17943	0.16412
	RNF40	5	0.17942	0.16412
	KCNA10	5	0.1794	0.16412
	MMP3	5	0.1793	0.16455
	RIT2	5	0.17928	0.1646
	CCDC86	5	0.17925	0.1646
	STARD9	5	0.17925	0.1646
	OR5AK2	5	0.1792	0.16492
	PLEKHM2	5	0.17916	0.16502
	OR5AC2	5	0.17914	0.16502
	NIP7	5	0.17909	0.16523
	SLC25A52	5	0.17908	0.16523
	USP17L26	5	0.17904	0.16529
	CARHSP1	5	0.17903	0.16539
	FOXD4L6	5	0.17898	0.1655
	SERTAD2	5	0.17887	0.16571
	ETV5	5	0.17875	0.16587
	LGALS7	5	0.17869	0.16598
	PMAIP1	5	0.17868	0.16603
	MEGF9	5	0.1785	0.16624
	RAB4A	5	0.17842	0.16656
	OR10H3	5	0.17838	0.16661
	POT1	5	0.17833	0.16688
	ENPP4	5	0.17819	0.16736
	SLC37A1	5	0.17809	0.16767
	NRCAM	5	0.17807	0.16767
	ECSIT	5	0.17804	0.16783
	SH3BP5	5	0.17798	0.16799
	CD2AP	5	0.17784	0.16815
	TFB1M	5	0.17772	0.1682
	APPBP2	5	0.17758	0.16831
	ELL3	5	0.17754	0.16842
	BHMT	5	0.17741	0.16868
	LIMS1	5	0.1774	0.16873
	ERCC1	5	0.1773	0.16937
	FGF4	5	0.17729	0.16937
	HS3ST3A1	5	0.17727	0.16942
	TCTN3	5	0.17712	0.16964
	TNRC6C	5	0.17704	0.1699
	GNB2	5	0.17696	0.17017
	CRIM1	5	0.17693	0.17017
	ATF7	5	0.1769	0.17038
	POU6F1	5	0.17688	0.17048
	SLC6A1	5	0.17681	0.17064
	CBX7	5	0.17679	0.17064
	UBE2E3	5	0.17678	0.17064
	BRAF	5	0.17678	0.17064
	CPZ	5	0.17675	0.1708
	ITSN1	5	0.17669	0.17091
	TMEM170B	5	0.17663	0.17107
	PIK3CA	5	0.17663	0.17107
	CA14	5	0.17648	0.17123
	DSCR3	5	0.1764	0.17149
	LPPR5	5	0.17629	0.17197
	MYH2	5	0.17624	0.17197
	RAD54L	5	0.17617	0.17218
	PCDHA2	5	0.17615	0.17223
	EHBP1	5	0.17614	0.17223
	B3GNT8	5	0.17598	0.17261
	KHDC3L	5	0.17575	0.17308
	RALBP1	5	0.17569	0.17314
	PSMD11	5	0.17564	0.17324
	ADAMTS3	5	0.17556	0.1734
	RRM2	5	0.17555	0.17351
	IGHMBP2	5	0.17551	0.17361
	FBXO41	5	0.17545	0.17361
	PKHD1L1	5	0.17528	0.1742
	ZFYVE1	5	0.17526	0.17425
	LRRC27	5	0.17524	0.1743
	CCNDBP1	5	0.17522	0.1743
	NAT14	5	0.17521	0.1743
	SPATA31D4	5	0.17512	0.17451
	PIFO	5	0.17511	0.17451
	CATSPERG	5	0.17506	0.17467
	LIN7B	5	0.17502	0.17478
	L2HGDH	5	0.17501	0.17483
	IL36A	5	0.17476	0.17526
	EVA1C	5	0.17474	0.17536
	MT2A	5	0.17469	0.17542
	BOLA2B	5	0.17468	0.17547
	GPR114	5	0.17466	0.17547
	MAGEA9	5	0.17466	0.17547
	NEUROG2	5	0.17464	0.17547
	MGP	5	0.17462	0.17547
	NDUFS3	5	0.17462	0.17547
	TREM2	5	0.17456	0.17573
	HEYL	5	0.17452	0.17589
	NINL	5	0.17449	0.17595
	MEIG1	5	0.17449	0.17595
	ABI2	5	0.17448	0.17595
	ADAMTSL1	5	0.17444	0.17605
	CCDC27	5	0.17439	0.17616
	NDUFAB1	5	0.17426	0.17632
	MMS22L	5	0.17417	0.17658
	PLXND1	5	0.17414	0.17658
	UBE4B	5	0.17407	0.17658
	POLR2F	5	0.17403	0.17674
	MRPS27	5	0.17401	0.17695
	RAB8A	5	0.17387	0.17717
	HPS5	5	0.17386	0.17722
	ZNF391	5	0.1738	0.17738
	MSANTD2	5	0.17367	0.17759
	STYX	5	0.17364	0.17764
	KRTAP1-5	5	0.17364	0.17764
	ADCYAP1	5	0.17359	0.17775
	TBC1D23	5	0.17356	0.17791
	B3GAT1	5	0.17351	0.17796
	AMTN	5	0.17349	0.17801
	EPHA1	5	0.17339	0.17817
	GPHB5	5	0.17335	0.17817
	CRISP1	5	0.17328	0.17828
	GNAS	5	0.17327	0.17828
	CCDC24	5	0.17323	0.17844
	KCTD2	5	0.17322	0.17849
	FBXL8	5	0.17322	0.17849
	CD320	5	0.17321	0.17849
	DOHH	5	0.17316	0.17865
	NSD1	5	0.17314	0.17865
	CSF3	5	0.17308	0.17897
	TSPAN14	5	0.17307	0.17902
	DIABLO	5	0.17305	0.17902
	LARP4	5	0.17303	0.17908
	TAL1	5	0.17299	0.17908
	COL1A2	5	0.17299	0.17913
	SCAP	5	0.17298	0.17918
	CS	5	0.17295	0.17939
	LMO2	5	0.17294	0.17945
	VGLL1	5	0.17293	0.17945
	ENSA	5	0.17287	0.17961
	S100A3	5	0.17286	0.17966
	EREG	5	0.17282	0.17966
	ZNF616	5	0.17279	0.17976
	SERPING1	5	0.17279	0.17976
	ANTXR1	5	0.17273	0.17998
	LCN15	5	0.17262	0.18024
	CD164L2	5	0.17261	0.18029
	TEX19	5	0.17256	0.18045
	RPS2	5	0.17255	0.18045
	RPS6KA4	5	0.17253	0.18045
	NT5DC1	5	0.17246	0.18056
	SLC22A25	5	0.17236	0.18088
	MARK2	5	0.17236	0.18088
	HUNK	5	0.17236	0.18088
	CEACAM7	5	0.17236	0.18088
	ZNF222	5	0.17233	0.18093
	PLD3	5	0.17225	0.18114
	UBAC2	5	0.17224	0.18114
	GOT2	5	0.1722	0.1813
	ATG10	5	0.1722	0.1813
	CCT4	5	0.17216	0.18146
	SLC22A5	5	0.17214	0.18151
	AIM1	5	0.17213	0.18151
	HIGD1B	5	0.17201	0.18189
	CCDC151	5	0.17199	0.1821
	MEIS1	5	0.17198	0.1821
	KIAA1109	5	0.17195	0.18231
	MRPS14	5	0.17185	0.18252
	INPP5E	5	0.17181	0.18263
	SEC14L4	5	0.17172	0.183
	MANSC4	5	0.17171	0.18311
	DCTPP1	5	0.17157	0.18369
	SGCE	5	0.17153	0.18385
	PAXBP1	5	0.17152	0.18385
	HOGA1	5	0.17146	0.18401
	RET	5	0.17128	0.18438
	ERICH4	5	0.17128	0.18438
	PGA5	5	0.17127	0.18438
	HRH4	5	0.17124	0.18443
	SERPINB13	5	0.17121	0.18454
	GAS2L3	5	0.17106	0.18517
	COLEC12	5	0.17105	0.18528
	NOTUM	5	0.17105	0.18528
	SPATA5	5	0.17101	0.18533
	SEMG2	5	0.17098	0.18539
	TBCE	5	0.17091	0.18549
	KCTD18	5	0.1709	0.18549
	CDKL1	5	0.1708	0.18586
	C3	5	0.17073	0.18613
	PIGX	5	0.17068	0.18645
	RRAGC	5	0.17067	0.18645
	SHMT2	5	0.17064	0.18645
	FHL5	5	0.1706	0.18661
	TFRC	5	0.17053	0.18687
	KANK1	5	0.17052	0.18687
	MAPKAP1	5	0.1705	0.18692
	FAM101B	5	0.17047	0.18692
	SCAMP3	5	0.17045	0.18692
	ITFG1	5	0.17044	0.18692
	TAS2R3	5	0.17043	0.18692
	PDX1	5	0.17038	0.18708
	BPNT1	5	0.17038	0.18708
	KIAA1551	5	0.17025	0.18724
	PEX26	5	0.1702	0.18745
	ACCS	5	0.1701	0.18767
	FCN1	5	0.17003	0.18793
	DCAF15	5	0.16992	0.18793
	RPL9	5	0.16992	0.18793
	UQCRH	5	0.16985	0.18804
	FAHD2A	5	0.16983	0.18804
	SERINC3	5	0.16975	0.1883
	TM6SF2	5	0.16971	0.18836
	NF2	5	0.1697	0.18836
	BEST1	5	0.16969	0.18836
	ECE2	5	0.16969	0.18836
	MMP23B	5	0.16964	0.18846
	GRM3	5	0.16963	0.18851
	AKAP13	5	0.16962	0.18857
	RC3H1	5	0.16959	0.18857
	EIF4ENIF1	5	0.16958	0.18862
	IFI35	5	0.16948	0.18889
	ANKRD12	5	0.16947	0.18894
	EPN3	5	0.16943	0.1891
	CD3EAP	5	0.16936	0.18931
	FAM213B	5	0.16932	0.18947
	AMY1A	5	0.16924	0.18979
	PNLIPRP1	5	0.16916	0.19016
	IDI1	5	0.16915	0.19016
	TM4SF19	5	0.16912	0.19026
	PTPLAD2	5	0.16911	0.19026
	IRX5	5	0.16911	0.19026
	SLC22A16	5	0.16904	0.19042
	CNOT3	5	0.16903	0.19048
	FAIM	5	0.16895	0.19074
	GRSF1	5	0.16886	0.19095
	MRS2	5	0.16883	0.19106
	RGPD8	5	0.16883	0.19106
	TMEM14C	5	0.1688	0.19122
	PIPOX	5	0.16878	0.19122
	CA8	5	0.16872	0.19138
	SPANXN2	5	0.1687	0.19138
	ENC1	5	0.16864	0.19143
	FADS2	5	0.1686	0.19143
	FAM196A	5	0.16849	0.1917
	NDUFA5	5	0.16848	0.1917
	CDON	5	0.16845	0.1917
	B4GALT7	5	0.16841	0.19175
	DCD	5	0.1684	0.19175
	LRRC48	5	0.16838	0.19185
	SREBF1	5	0.16831	0.19191
	POLR3GL	5	0.16827	0.19196
	DERL3	5	0.16822	0.19196
	ACTN1	5	0.16818	0.19223
	CCDC82	5	0.16817	0.19223
	MAB21L3	5	0.16817	0.19223
	NDE1	5	0.16817	0.19223
	OR10K1	5	0.16816	0.19223
	CCT2	5	0.16808	0.19249
	ANKRD62	5	0.16803	0.1926
	SPTSSA	5	0.16797	0.19281
	SLC46A1	5	0.16788	0.19318
	LYZL6	5	0.16785	0.19334
	ARHGEF10L	5	0.16774	0.19366
	TMEM99	5	0.16771	0.19366
	MARS2	5	0.16763	0.19392
	KLC3	5	0.16762	0.19392
	KBTBD4	5	0.16761	0.19392
	ZFAND2A	5	0.16761	0.19392
	ACTR1B	5	0.1676	0.19392
	COLQ	5	0.16758	0.19408
	TSPO2	5	0.16755	0.19414
	TMEM134	5	0.16753	0.19419
	IL10	5	0.16747	0.19424
	HACE1	5	0.16747	0.19424
	UBE2C	5	0.16744	0.19424
	AAR2	5	0.16738	0.19451
	CCL27	5	0.16717	0.19498
	TBC1D10A	5	0.16716	0.19498
	THBD	5	0.16711	0.19509
	SMYD1	5	0.16704	0.19551
	DSTYK	5	0.16701	0.19562
	ZG16B	5	0.167	0.19562
	ANKS1A	5	0.16698	0.19573
	STXBP5	5	0.16688	0.19583
	MTSS1	5	0.16682	0.19589
	IFIT2	5	0.16679	0.19594
	EML1	5	0.16675	0.19599
	GLB1L	5	0.16667	0.19615
	SSFA2	5	0.16666	0.19615
	DAPK3	5	0.16665	0.19615
	TOR3A	5	0.16663	0.1962
	ADSL	5	0.1666	0.19631
	VAPA	5	0.16657	0.19631
	ABT1	5	0.16656	0.19631
	NLRC5	5	0.16655	0.19636
	FRK	5	0.16646	0.19673
	TYW1	5	0.16644	0.19673
	FHAD1	5	0.16642	0.19673
	MANF	5	0.16639	0.19679
	FAM65B	5	0.16628	0.1971
	TNKS2	5	0.16626	0.19716
	MRPL49	5	0.16614	0.19742
	BMP4	5	0.1661	0.19769
	RGS6	5	0.16608	0.19769
	BNIP2	5	0.16598	0.19785
	ZNF479	5	0.16596	0.19785
	ZNF829	5	0.16596	0.1979
	ZNF705A	5	0.16588	0.19838
	ITGA2	5	0.16587	0.19838
	RPH3AL	5	0.16587	0.19838
	ETV1	5	0.16586	0.19838
	NOL4L	5	0.16583	0.19838
	LRCH4	5	0.16582	0.19838
	TET3	5	0.16577	0.19838
	SFTPC	5	0.16575	0.19848
	DOT1L	5	0.16572	0.19848
	ANO4	5	0.1657	0.19854
	SIRPD	5	0.16562	0.19864
	SMARCD1	5	0.16561	0.1987
	CD24	5	0.16559	0.19875
	SMCR8	5	0.16558	0.19885
	SPACA3	5	0.16556	0.19896
	ZNF500	5	0.16555	0.19896
	SLC17A5	5	0.16551	0.19901
	TSSK4	5	0.16551	0.19907
	HNRNPLL	5	0.16542	0.19923
	HAT1	5	0.1654	0.19928
	AVL9	5	0.16534	0.19949
	ZNF625	5	0.16529	0.1996
	SPATA31E1	5	0.16525	0.1997
	ZNF497	5	0.16524	0.1997
	LACTBL1	5	0.16524	0.1997
	CCDC125	5	0.16521	0.1997
	NKX2-2	5	0.16521	0.1997
	OR4K5	5	0.16511	0.19992
	RPS4Y1	5	0.16491	0.20034
	ZNF311	5	0.16483	0.2006
	RAB33B	5	0.16483	0.20066
	HCRTR1	5	0.16476	0.20076
	PRR32	5	0.16473	0.20082
	DMRT1	5	0.1647	0.20092
	LGALS1	5	0.16464	0.20103
	PTPMT1	5	0.16455	0.20108
	RAD21L1	5	0.16442	0.2014
	NOL9	5	0.1644	0.20145
	CCR2	5	0.16439	0.20156
	SOST	5	0.16435	0.20182
	CREM	5	0.16425	0.20198
	TMEM26	5	0.16423	0.20198
	EFCAB7	5	0.16422	0.20198
	PKLR	5	0.16422	0.20198
	WDR7	5	0.16417	0.20214
	TNFRSF10C	5	0.16412	0.20225
	ATG9A	5	0.16411	0.2023
	EDDM3B	5	0.1641	0.2023
	MANBAL	5	0.16397	0.20257
	BTN3A3	5	0.16388	0.20273
	CDH17	5	0.16384	0.20299
	OR14J1	5	0.16372	0.20331
	ALX1	5	0.16371	0.20331
	UPK3A	5	0.16371	0.20331
	SNX18	5	0.16369	0.20336
	ITGB5	5	0.16369	0.20336
	LDHD	5	0.16366	0.20352
	EMCN	5	0.1636	0.20357
	TTC30B	5	0.16358	0.20357
	HMOX2	5	0.16355	0.20357
	CEP19	5	0.16316	0.20469
	WDR1	5	0.16315	0.20474
	ZAP70	5	0.16312	0.20479
	DEDD2	5	0.16306	0.20485
	PPP1R10	5	0.16304	0.20485
	SYT10	5	0.16303	0.2049
	PCDHB13	5	0.163	0.20501
	POLH	5	0.16292	0.20522
	ACY3	5	0.16292	0.20522
	NEK4	5	0.16284	0.20543
	SLC26A10	5	0.16281	0.20548
	ZNF585B	5	0.16279	0.20554
	CLUH	5	0.16275	0.2057
	ZNF518A	5	0.1627	0.20585
	NACAD	5	0.1627	0.20585
	GPR161	5	0.16268	0.20585
	PDK3	5	0.16268	0.20585
	FEN1	5	0.16265	0.20607
	ANXA2	5	0.16254	0.20617
	LANCL3	5	0.16246	0.20617
	ZNF705G	5	0.16245	0.20623
	IVNS1ABP	5	0.16239	0.20623
	MYH15	5	0.16232	0.20638
	SPDL1	5	0.16225	0.2066
	CLPB	5	0.16225	0.2066
	ZNF582	5	0.16223	0.20665
	CCNH	5	0.16211	0.20739
	PCDH20	5	0.16207	0.2075
	CD5	5	0.16204	0.20771
	MAGEB17	5	0.16192	0.20813
	VMP1	5	0.16191	0.20813
	CACNA1I	5	0.16188	0.20813
	IQCA1	5	0.16185	0.20835
	NLRP7	5	0.16179	0.20882
	DBR1	5	0.16179	0.20882
	TRIM43B	5	0.16177	0.20888
	MRPL41	5	0.16174	0.20893
	OSCP1	5	0.16173	0.20893
	CEP57L1	5	0.16167	0.20909
	SPATA45	5	0.16159	0.2093
	NOTCH3	5	0.16159	0.20935
	TMEM178A	5	0.16153	0.20951
[truncated: 16,450 more rows]

## Sheet: Supplementary Fig.2
b
concentration (M)	sgNC			sgGAS41#1			sgGAS41#2			sgNC+Nutlin-3			sgGAS41#1+Nutlin-3			sgGAS41#2+Nutlin-3
6e-05	96.65	107.11	106.14	94.08	97.51	95.92	93.7975	93.3798	94.0253	99.28	97.64	100.72	95.32	92.73	95.91	94.08	97.51	95.92
8e-05	97.39	103.71	105.18	86.16	87.47	91.67	86.5823	86.962	87.038	99.64	97.43	90.92	88.14	88.11	94.66	86.16	87.47	91.67
0.0001	101.83	108.61	109.99	79.27	83.8	81.63	76.2911	79.6329	76.1772	92.3	91.61	85.31	79.56	80.59	82.83	79.27	83.8	81.63
0.00012	91.76	86.44	87.64	74.5	79.6	74.66	71.8481	78.7975	70.7848	61.3	65.44	73.36	33.6	32.01	32.23	34.68	31.47	34.27
0.00015	79.55	82.35	79.04	46.443	49.9367	47.7722	48.1899	50.7722	53.962	55.78	61.17	63.1	25.38	25.46	27.86	28.58	31.22	29.1
0.00019	72.65	66.68	69.66	17.3772	16.2873	17.9468	18.8316	27.7177	24.3304	49.26	52.27	55.93	20.48	21.61	22.13	25.89	23.91	27.01
c
	sgNC			sgGAS41			sgNC+Nutlin-3			sgGAS41+Nutlin-3
Lipid peroxidation	13.4	13.6	14	29.2	28.6	28.8	24.2	19.7	20	43.2	40.7	42.1
p value	Lipid peroxidation: sgNC vs. sgGAS41				4.34399e-07		Lipid peroxidation: sgNC+Nutlin-3 vs. sgGAS41+Nutlin-3							0.00115854
e
	shCTRL tet on+			shGAS41 tet on+
CTRL	102.21	99.44	97.64	102.37	103.11	94.69
TBH	62.98	49.01	51.47	36.97	36.99	31.79
TBH+Ferr-1	91.37	93.15	94.02	96.53	91.01	92.25
p value	TBH: shCTRL tet on+ vs. shGAS41 tet on+				0.0327838
f
	shCTRL tet on+			shGAS41 tet on+
CTRL	98.5512	99.3071	102.142	104.067	101.374	94.5587
IKE	59.3575	60.7748	62.7307	34.374	32.2084	31.5709
IKE+Ferr-1	89.91	90.61	91.56	90.49	89.91	86.16
p value	IKE: shCTRL tet on+ vs. shGAS41 tet on+				3.05972e-05
h
concentration (M)	sgNC			sgGAS41#1			sgGAS41#2
2.5e-05	103.7	104.66	100.1	100.73	96.18	98.82	97.61	101.2	98
5e-05	98.53	104.38	100.35	93.47	92.56	89.57	95.01	95.84	97.92
7.5e-05	92.88	95.34	87.18	88.12	88.82	87.66	92.52	91.24	92.88
0.0001	93.85	95.4	90.66	78.39	79.23	77.37	87.52	88.1	89.29
0.000125	90.11	95.19	89.64	79.01	72.53	69.34	75.11	78.72	79.7
0.00015	85.46	89.21	78.58	60.68	67.16	60.04	61.4	64.43	68.79
0.00025	74.09	64.17	67.24	38.22	36.25	38.7	32.24	32.97	43.66
I
concentration (M)	sgNC			sgGAS41#1			sgGAS41#2
1e-07	100.81	102.52	97.46	95.97	100.72	100.55	100.13	101.3	100.6
5e-07	90.39	92.26	90.07	82.63	86.37	85.76	75.63	73.08	72.38
1e-06	81.73	83.04	84.48	65.35	68.31	67.83	60.8	63.83	62.35
2e-06	72.53	77.14	73.98	47.06	51.38	49.98	54.12	53.02	55.86
3e-06	70.62	69.29	66.62	33.7	35.55	34.85	48.82	50.24	52.73
5e-06	68.13	67.04	67.15	34.9	36.32	33	47.09	46.57	44.35
1e-05	52.99	55.39	54.07	27.07	25.27	25.65	29.54	32.27	28.58

## Sheet: Supplementary Fig. 4
c
	sgNC+Vector			sgGAS41+Vector			sgGAS41+SLC7A11
CTRL	2.73	2.9	3.37	3.68	3.07	2.25	0.53	4.8	3.68
TBH	25.17	17.65	18.91	83.9	83.92	88.04	50.59	52.38	52.07
TBH+Ferr-1	3.01	2.68	3.55	3.12	3.99	1.17	3.88	3.73	4.64
p value	TBH: sgNC+Vector vs. sgGAS41+Vector			9.12858e-05
	TBH: sgGAS41+Vector vs. sgGAS41+SLC7A11			0.000436338
e
	sgNC+Vector			sgGAS41+Vector			sgGAS41+GCLC
CTRL	4.65	5.82	3.29	4.92	5.31	2.49	1.54	5.05	6.12
TBH	27.11	15.58	20.84	81.94	83.97	82.6	61.31	62.51	61.63
TBH+Ferr-1	2.93	2.6	3.48	5.36	3.23	6.42	5.76	5.81	1.09
p value	TBH: sgNC+Vector vs. sgGAS41+Vector			0.00225245
	TBH: sgGAS41+Vector vs. sgGAS41+GCLC			4.06009e-05
g
	sgNC+Vector			sgGAS41+Vector			sgGAS41+NQO1
CTRL	2.53	2.7	3.17	5.58	7.97	3.15	2.46	2.97	3.17
TBH	25.01	17.48	18.74	85.88	83.91	86.48	64.51	65.21	65.08
TBH+Ferr-1	2.8	2.48	3.35	6.02	3.89	4.07	4.64	5.76	5.86
p value	TBH: sgNC+Vector vs. sgGAS41+Vector			0.00046219
	TBH: sgGAS41+Vector vs. sgGAS41+NQO1			0.000710726

## Sheet: Supplementary Fig. 5
a
	sgNC+Vector			sgGAS41+Vector			sgGAS41+GAS41 WT			sgGAS41+GAS41 W93A			sgGAS41+GAS41 L211A
NQO1	0.979809	0.96663	1.05584	0.744327	0.708223	0.690436	0.959862	0.933852	0.926281	0.705949	0.677972	0.643794	0.748872	0.706024	0.665611
p value	sgNC+Vector vs. sgGAS41+Vector					0.00234176
	sgGAS41+Vector vs. sgGAS41+GAS41 WT					0.000664058
	sgGAS41+GAS41 WT vs. sgGAS41 W93A					0.000791451
	sgGAS41+GAS41 WT vs. sgGAS41 L211A					0.00446605

## Sheet: Supplementary Figure 7
a
	sgNC					sgNC+NAC					sgGAS41					sgGAS41+NAC
0	2	2	2	2	2	2	2	2	2	2	2	2	2	2	2	2	2	2	2	2
2	8.3	8.5	10.3	11.6	9.5	9	9.5	8	8.1	8.5	4.8	4.7	4.22	4.3	3.9	5.2	5.22	5.7	5.81	5.9
4	44.6	47.8	45.6	47	48.8	50	47	48.2	46.2	44.6	13.5	14.3	13.4	14.5	12.4	19	21.4	21.4	22.4	23.5
6	235	238	237	234	239	215	243	253	255	239	83	77	84.5	83.3	79.2	130	123	125	110	115
p value	cell number: sgNC vs. sgGAS41 (Day 6)				6.46949e-12			cell number: sgGAS41 vs. sgGAS41+NAC (Day 6)					0.00012365
c
	sgNC					sgNC+NAC					sgGAS41					sgGAS41+NAC
0	2	2	2	2	2	2	2	2	2	2	2	2	2	2	2	2	2	2	2	2
2	11.9	11.1	10.5	11	12.3	12.3	12.1	11.6	11.1	10.3	6.45	6.2	6	5.5	5.55	7	7.5	6.7	6.5	6.4
4	89	87	99	85	91	92	92	93	96	97	25.4	17	26	29.7	25	37.8	35.4	34.5	35.6	33.4
6	257	256	247	248	267	266	272	241	243	249	68	65	57	47	52	99	110	102	115	105
p value	cell number: sgNC vs. sgGAS41 (Day 6)				3.48596e-10			cell number: sgGAS41 vs. sgGAS41+NAC (Day 6)					1.60414e-05
f
	shGAS41 Tet-on -Dox								shGAS41 Tet-on +Dox
Tumor weight (mg)	697	585	556	572	434	285	139	135	296	228	228	255	172	100	92	72
p value	tumor weight: shGAS41 Tet-on -Dox vs. shGAS41 Tet-on +Dox						0.0147883
h
	shGAS41 Tet-On -Dox								shGAS41 Tet-On +Dox
relative 4-HNE intensity score	1	1.32928	1.4648	2.64016	1.56779	1.97466	1.28697	2.51196	6.90981	6.46486	6.22118	3.01367	3.35453	4.63826	6.32405	7.09001
p value	relative 4-HNE intensity score: shGAS41 Tet-on -Dox vs. shGAS41 Tet-on +Dox							0.000163481
i
	shGAS41 tet on-Dox								shGAS41 tet on+Dox
PTGS2	0.912262	0.995854	0.96035	0.980848	0.757141	1.03704	1.1135	1.33657	2.50068	2.4635	2.48806	1.62667	1.63668	1.64043	1.74858	1.72226
p value	PTGS2: shGAS41 Tet-on -Dox vs. shGAS41 Tet-on +Dox					0.000181279
j
	sgNC						sgGAS41
SLC7A11	1.09797	1.00861	1.09202	0.906734	0.981438	0.929204	0.425409	0.408024	0.355765	0.403026	0.433154	0.421715
GCLC	0.88426	0.926372	0.84853	1.06238	1.15378	1.17372	0.596103	0.55889	0.52243	0.640247	0.649486	0.672067
NQO1	0.974846	0.999693	1.10264	1.01683	1.02344	0.894229	0.536688	0.515348	0.522838	0.588876	0.607044	0.643652
p value	SLC7A11: sgNC vs. sgGAS41			1.87562e-06
	GCLC: sgNC vs. sgGAS41			0.000430021
	NQO1: sgNC vs. sgGAS41			4.13698e-07
m
sample_id	OS_event	event	time	value	group
TCGA-05-4244-01A-01R-1107-07	Alive	0	0	3.56979	High
TCGA-05-4249-01A-01R-1107-07	Alive	0	1523	3.39984	High
TCGA-05-4250-01A-01R-1107-07	Dead	1	121	4.1351	High
TCGA-05-4382-01A-01R-1206-07	Alive	0	607	4.02883	High
TCGA-05-4384-01A-01R-1755-07	Alive	0	426	2.80366	Low
TCGA-05-4389-01A-01R-1206-07	Alive	0	1369	3.76951	High
TCGA-05-4390-01A-02R-1755-07	Alive	0	1126	4.0476	High
TCGA-05-4395-01A-01R-1206-07	Dead	1	0	4.23187	High
TCGA-05-4396-01A-21R-1858-07	Dead	1	303	3.00391	Low
TCGA-05-4397-01A-01R-1206-07	Dead	1	731	4.51574	High
TCGA-05-4398-01A-01R-1206-07	Alive	0	1431	3.22845	Low
TCGA-05-4402-01A-01R-1206-07	Dead	1	244	3.55031	High
TCGA-05-4403-01A-01R-1206-07	Alive	0	578	3.66575	High
TCGA-05-4405-01A-21R-1858-07	Alive	0	610	2.99001	Low
TCGA-05-4410-01A-21R-1858-07	Alive	0	0	2.44018	Low
TCGA-05-4415-01A-22R-1858-07	Dead	1	91	3.75171	High
TCGA-05-4417-01A-22R-1858-07	Alive	0	455	2.86805	Low
TCGA-05-4418-01A-01R-1206-07	Dead	1	274	4.67552	High
TCGA-05-4420-01A-01R-1206-07	Alive	0	912	4.31751	High
TCGA-05-4422-01A-01R-1206-07	Alive	0	365	3.40739	High
TCGA-05-4424-01A-22R-1858-07	Alive	0	913	3.58362	High
TCGA-05-4425-01A-01R-1755-07	Alive	0	669	3.42857	High
TCGA-05-4426-01A-01R-1206-07	Alive	0	791	3.07187	Low
TCGA-05-4427-01A-21R-1858-07	Alive	0	791	3.00322	Low
TCGA-05-4430-01A-02R-1206-07	Alive	0	761	3.87118	High
TCGA-05-4432-01A-01R-1206-07	Alive	0	761	3.96387	High
TCGA-05-4433-01A-22R-1858-07	Alive	0	730	5.07552	High
TCGA-05-4434-01A-01R-1206-07	Dead	1	457	4.24689	High
TCGA-05-5420-01A-01R-1628-07	Alive	0	457	4.83153	High
TCGA-05-5423-01A-01R-1628-07	Alive	0	151	4.12965	High
TCGA-05-5425-01A-02R-1628-07	Alive	0	882	4.01367	High
TCGA-05-5428-01A-01R-1628-07	Alive	0	670	4.27716	High
TCGA-05-5429-01A-01R-1628-07	Dead	1	275	4.5636	High
TCGA-05-5715-01A-01R-1628-07	Alive	0	62	3.17903	Low
TCGA-35-3615-01A-01R-0946-07	Alive	0	14	3.74979	High
TCGA-35-4122-01A-01R-1107-07	Alive	0	225	4.93588	High
TCGA-35-4123-01A-01R-1107-07	Alive	0	182	4.487	High
TCGA-35-5375-01A-01R-1628-07	Alive	0	264	4.74785	High
TCGA-38-4625-01A-01R-1206-07	Alive	0	2973	4.21921	High
TCGA-38-4626-01A-01R-1206-07	Alive	0	3674	2.68179	Low
TCGA-38-4627-01A-01R-1206-07	Dead	1	1147	2.80946	Low
TCGA-38-4628-01A-01R-1206-07	Dead	1	1492	7.26287	High
TCGA-38-4629-01A-02R-1206-07	Dead	1	864	3.72306	High
TCGA-38-4630-01A-01R-1206-07	Dead	1	1073	4.41338	High
TCGA-38-4631-01A-01R-1755-07	Dead	1	354	5.45484	High
TCGA-38-4632-01A-01R-1755-07	Dead	1	1357	4.32656	High
TCGA-38-6178-01A-11R-1755-07	Alive	0	448	2.66614	Low
TCGA-38-7271-01A-11R-2039-07	Dead	1	800	3.18677	Low
TCGA-38-A44F-01A-11R-A24H-07	Alive	0	133	3.0998	Low
TCGA-44-2655-01A-01R-0946-07	Alive	0	1324	3.64151	High
TCGA-44-2656-01A-02R-0946-07	Alive	0	1429	3.14413	Low
TCGA-44-2656-01A-02R-A278-07	Alive	0	1429	3.60879	High
TCGA-44-2656-01B-06R-A277-07	Alive	0	1429	2.79369	Low
TCGA-44-2657-01A-01R-1107-07	Alive	0	1351	3.18179	Low
TCGA-44-2659-01A-01R-0946-07	Alive	0	1367	2.40005	Low
TCGA-44-2661-01A-01R-1107-07	Alive	0	1159	4.13541	High
TCGA-44-2662-01A-01R-0946-07	Alive	0	1280	3.44308	High
TCGA-44-2662-01A-01R-A278-07	Alive	0	1280	3.83878	High
TCGA-44-2662-01B-02R-A277-07	Alive	0	1280	3.49099	High
TCGA-44-2665-01A-01R-0946-07	Alive	0	1301	3.25344	Low
TCGA-44-2665-01B-06R-A277-07	Alive	0	1301	3.18512	Low
TCGA-44-2666-01A-01R-0946-07	Dead	1	97	3.6222	High
TCGA-44-2666-01A-01R-A278-07	Dead	1	97	4.10074	High
TCGA-44-2666-01B-02R-A277-07	Dead	1	97	2.82397	Low
TCGA-44-2668-01A-01R-0946-07	Dead	1	761	2.89208	Low
TCGA-44-2668-01A-01R-A278-07	Dead	1	761	3.1098	Low
TCGA-44-2668-01B-02R-A277-07	Dead	1	761	2.7695	Low
TCGA-44-3396-01A-01R-1206-07	Alive	0	1130	3.39888	Low
TCGA-44-3398-01A-01R-1107-07	Alive	0	1163	4.04832	High
TCGA-44-3917-01A-01R-A278-07	Alive	0	1183	4.82883	High
TCGA-44-3917-01B-02R-A277-07	Alive	0	1183	3.91229	High
TCGA-44-3918-01A-01R-1107-07	Alive	0	1036	3.77107	High
TCGA-44-3918-01A-01R-A278-07	Alive	0	1036	4.01262	High
TCGA-44-3918-01B-02R-A277-07	Alive	0	1036	2.73942	Low
TCGA-44-3919-01A-02R-1107-07	Dead	1	1026	3.55781	High
TCGA-44-4112-01A-01R-1107-07	Dead	1	808	3.92792	High
TCGA-44-4112-01B-06R-A277-07	Dead	1	808	3.12762	Low
TCGA-44-5643-01A-01R-1628-07	Alive	0	1013	4.60875	High
TCGA-44-5644-01A-21R-2039-07	Alive	0	863	3.84111	High
TCGA-44-5645-01A-01R-1628-07	Alive	0	852	2.98224	Low
TCGA-44-5645-01A-01R-A278-07	Alive	0	852	3.04296	Low
TCGA-44-5645-01B-04R-A277-07	Alive	0	852	2.93763	Low
TCGA-44-6145-01A-11R-1755-07	Alive	0	595	3.12582	Low
TCGA-44-6146-01A-11R-1755-07	Alive	0	728	2.80972	Low
TCGA-44-6146-01A-11R-A278-07	Alive	0	728	3.1404	Low
TCGA-44-6146-01B-04R-A277-07	Alive	0	728	3.08378	Low
TCGA-44-6147-01A-11R-1755-07	Alive	0	845	3.14423	Low
TCGA-44-6147-01A-11R-A278-07	Alive	0	845	3.243	Low
TCGA-44-6147-01B-06R-A277-07	Alive	0	845	2.92075	Low
TCGA-44-6148-01A-11R-1755-07	Alive	0	704	3.36229	Low
TCGA-44-6774-01A-21R-1858-07	Alive	0	658	2.89681	Low
TCGA-44-6775-01A-11R-1858-07	Alive	0	705	3.39641	Low
TCGA-44-6775-01A-11R-A278-07	Alive	0	705	3.17744	Low
TCGA-44-6775-01C-02R-A277-07	Alive	0	705	3.55033	High
TCGA-44-6776-01A-11R-1858-07	Alive	0	2616	2.98368	Low
TCGA-44-6777-01A-11R-1858-07	Dead	1	987	2.48525	Low
TCGA-44-6778-01A-11R-1858-07	Alive	0	1864	3.68316	High
TCGA-44-6779-01A-11R-1858-07	Dead	1	500	3.48481	High
TCGA-44-7659-01A-11R-2066-07	Alive	0	691	2.76604	Low
TCGA-44-7660-01A-11R-2066-07	Alive	0	592	4.31213	High
TCGA-44-7661-01A-11R-2066-07	Dead	1	557	3.44423	High
TCGA-44-7662-01A-11R-2066-07	Alive	0	218	2.4918	Low
TCGA-44-7667-01A-31R-2066-07	Alive	0	1097	4.39984	High
TCGA-44-7669-01A-21R-2066-07	Dead	1	574	4.24365	High
TCGA-44-7670-01A-11R-2066-07	Alive	0	882	4.35437	High
TCGA-44-7671-01A-11R-2066-07	Alive	0	889	2.79535	Low
TCGA-44-7672-01A-11R-2066-07	Alive	0	719	2.93893	Low
TCGA-44-8117-01A-11R-2241-07	Alive	0	385	3.17849	Low
TCGA-44-8119-01A-11R-2241-07	Alive	0	285	4.16769	High
TCGA-44-8120-01A-11R-2241-07	Alive	0	260	2.52431	Low
TCGA-44-A479-01A-31R-A24H-07	Alive	0	486	3.74594	High
TCGA-44-A47A-01A-21R-A24H-07	Alive	0	466	3.25574	Low
TCGA-44-A47B-01A-11R-A24H-07	Alive	0	287	3.525	High
TCGA-44-A47G-01A-21R-A24H-07	Alive	0	351	2.93238	Low
TCGA-44-A4SS-01A-11R-A24X-07	Alive	0	415	3.20306	Low
TCGA-44-A4SU-01A-11R-A24X-07	Dead	1	409	2.50992	Low
TCGA-49-4486-01A-01R-1206-07	Dead	1	2318	3.67808	High
TCGA-49-4487-01A-21R-1858-07	Dead	1	855	3.73198	High
TCGA-49-4488-01A-01R-1755-07	Dead	1	869	3.62876	High
TCGA-49-4490-01A-21R-1858-07	Dead	1	385	2.43646	Low
TCGA-49-4494-01A-01R-1206-07	Dead	1	1081	4.30475	High
TCGA-49-4501-01A-01R-1206-07	Dead	1	1421	5.67894	High
TCGA-49-4505-01A-01R-1206-07	Dead	1	428	3.13277	Low
TCGA-49-4506-01A-01R-1206-07	Dead	1	999	3.98077	High
TCGA-49-4507-01A-01R-1206-07	Dead	1	268	3.3427	Low
TCGA-49-4510-01A-01R-1206-07	Dead	1	896	6.42285	High
TCGA-49-4512-01A-21R-1858-07	Dead	1	905	2.79375	Low
TCGA-49-4514-01A-21R-1858-07	Alive	0	1700	3.35276	Low
TCGA-49-6742-01A-11R-1858-07	Dead	1	488	3.94671	High
TCGA-49-6743-01A-11R-1858-07	Alive	0	1621	2.73075	Low
TCGA-49-6744-01A-11R-1858-07	Alive	0	1683	2.92193	Low
TCGA-49-6745-01A-11R-1858-07	Alive	0	522	4.20333	High
TCGA-49-6761-01A-31R-1949-07	Alive	0	354	3.05722	Low
TCGA-49-6767-01A-11R-1858-07	Alive	0	677	3.39298	Low
TCGA-49-AAQV-01A-11R-A39D-07	Dead	1	677	3.68922	High
TCGA-49-AAR0-01A-21R-A39D-07	Alive	0	4765	3.72453	High
TCGA-49-AAR2-01A-11R-A39D-07	Alive	0	2224	2.40586	Low
TCGA-49-AAR3-01A-11R-A41B-07	Alive	0	1893	3.68329	High
TCGA-49-AAR4-01A-12R-A41B-07	Dead	1	879	2.68858	Low
TCGA-49-AAR9-01A-21R-A41B-07	Dead	1	260	3.79472	High
TCGA-49-AARE-01A-11R-A41B-07	Dead	1	1229	2.75531	Low
TCGA-49-AARN-01A-21R-A41B-07	Dead	1	1135	3.33834	Low
TCGA-49-AARO-01A-12R-A41B-07	Alive	0	3759	2.61377	Low
TCGA-49-AARQ-01A-11R-A41B-07	Alive	0	6732	1.77429	Low
TCGA-49-AARR-01A-11R-A41B-07	Alive	0	4992	2.81545	Low
TCGA-4B-A93V-01A-11R-A39D-07	Dead	1	300	2.71631	Low
TCGA-50-5044-01A-21R-1858-07	Dead	1	624	2.90864	Low
TCGA-50-5045-01A-01R-1628-07	Dead	1	2174	4.09368	High
TCGA-50-5049-01A-01R-1628-07	Alive	0	3094	9.10655	High
TCGA-50-5051-01A-21R-1858-07	Dead	1	478	3.4058	High
TCGA-50-5055-01A-01R-1628-07	Dead	1	1830	5.59921	High
TCGA-50-5066-01A-01R-1628-07	Alive	0	1442	4.76228	High
TCGA-50-5066-02A-11R-2090-07	Alive	0	1442	3.36873	Low
TCGA-50-5068-01A-01R-1628-07	Dead	1	1499	4.90084	High
TCGA-50-5072-01A-21R-1858-07	Dead	1	250	4.77459	High
TCGA-50-5930-01A-11R-1755-07	Dead	1	282	2.77591	Low
TCGA-50-5931-01A-11R-1755-07	Dead	1	434	4.14899	High
TCGA-50-5932-01A-11R-1755-07	Dead	1	1235	3.51209	High
TCGA-50-5933-01A-11R-1755-07	Dead	1	2393	2.85306	Low
TCGA-50-5935-01A-11R-1755-07	Dead	1	653	2.84746	Low
TCGA-50-5936-01A-11R-1628-07	Dead	1	257	4.16246	High
TCGA-50-5939-01A-11R-1628-07	Dead	1	460	3.18018	Low
TCGA-50-5941-01A-11R-1755-07	Alive	0	1474	3.29196	Low
TCGA-50-5942-01A-21R-1755-07	Alive	0	1847	3.04179	Low
TCGA-50-5944-01A-11R-1755-07	Alive	0	1750	3.10056	Low
TCGA-50-5946-01A-11R-1755-07	Alive	0	1617	3.68551	High
TCGA-50-5946-02A-11R-2090-07	Alive	0	1617	3.61128	High
TCGA-50-6590-01A-12R-1858-07	Dead	1	1288	3.33367	Low
TCGA-50-6591-01A-11R-1755-07	Dead	1	119	3.43475	High
TCGA-50-6592-01A-11R-1755-07	Dead	1	777	3.58628	High
TCGA-50-6593-01A-11R-1755-07	Dead	1	336	2.57662	Low
TCGA-50-6594-01A-11R-1755-07	Dead	1	370	2.65974	Low
TCGA-50-6595-01A-12R-1858-07	Dead	1	189	3.54759	High
TCGA-50-6597-01A-11R-1858-07	Dead	1	1268	6.36067	High
TCGA-50-6673-01A-11R-1949-07	Dead	1	22	3.4689	High
TCGA-50-7109-01A-11R-2039-07	Dead	1	308	3.52599	High
TCGA-50-8457-01A-11R-2326-07	Alive	0	1125	2.76148	Low
TCGA-50-8459-01A-11R-2326-07	Alive	0	1119	2.71127	Low
TCGA-50-8460-01A-11R-2326-07	Alive	0	829	2.7459	Low
TCGA-53-7624-01A-11R-2066-07	Dead	1	1043	4.24987	High
TCGA-53-7626-01A-12R-2066-07	Dead	1	929	2.97629	Low
TCGA-53-7813-01A-11R-2170-07	Alive	0	424	3.20024	Low
TCGA-53-A4EZ-01A-12R-A24X-07	Alive	0	1071	3.5938	High
TCGA-55-1592-01A-01R-0946-07	Dead	1	701	3.17199	Low
TCGA-55-1594-01A-01R-0946-07	Alive	0	1178	4.18214	High
TCGA-55-1595-01A-01R-0946-07	Alive	0	1479	3.95555	High
TCGA-55-1596-01A-01R-0946-07	Alive	0	2065	4.81242	High
TCGA-55-5899-01A-11R-1628-07	Alive	0	930	3.54492	High
TCGA-55-6543-01A-11R-1755-07	Alive	0	435	2.54139	Low
TCGA-55-6642-01A-11R-1858-07	Alive	0	2449	3.04642	Low
TCGA-55-6712-01A-11R-1858-07	Dead	1	171	3.46097	High
TCGA-55-6968-01A-11R-1949-07	Dead	1	1293	4.24781	High
TCGA-55-6969-01A-11R-1949-07	Alive	0	1239	3.82889	High
TCGA-55-6970-01A-11R-1949-07	Dead	1	464	3.18506	Low
TCGA-55-6971-01A-11R-1949-07	Alive	0	1400	4.03079	High
TCGA-55-6972-01A-11R-1949-07	Dead	1	1632	3.76311	High
TCGA-55-6975-01A-11R-1949-07	Dead	1	118	3.77063	High
TCGA-55-6978-01A-11R-1949-07	Dead	1	176	3.85714	High
TCGA-55-6979-01A-11R-1949-07	Dead	1	237	3.35082	Low
TCGA-55-6980-01A-11R-1949-07	Alive	0	2109	2.46801	Low
TCGA-55-6981-01A-11R-1949-07	Dead	1	1379	3.0336	Low
TCGA-55-6982-01A-11R-1949-07	Dead	1	995	5.16826	High
TCGA-55-6983-01A-11R-1949-07	Alive	0	2823	3.23145	Low
TCGA-55-6984-01A-11R-1949-07	Dead	1	760	4.67709	High
TCGA-55-6985-01A-11R-1949-07	Alive	0	1233	3.09266	Low
TCGA-55-6986-01A-11R-1949-07	Alive	0	3261	3.7611	High
TCGA-55-6987-01A-11R-1949-07	Alive	0	2137	3.33467	Low
TCGA-55-7227-01A-11R-2039-07	Dead	1	952	2.76829	Low
TCGA-55-7281-01A-11R-2039-07	Alive	0	872	2.83435	Low
TCGA-55-7283-01A-11R-2039-07	Alive	0	609	2.79927	Low
TCGA-55-7284-01B-11R-2241-07	Dead	1	243	3.54143	High
TCGA-55-7570-01A-11R-2039-07	Alive	0	824	4.24477	High
TCGA-55-7573-01A-11R-2039-07	Alive	0	487	2.73847	Low
TCGA-55-7574-01A-11R-2039-07	Dead	1	995	3.17817	Low
TCGA-55-7576-01A-11R-2066-07	Alive	0	670	3.55239	High
TCGA-55-7724-01A-11R-2170-07	Alive	0	705	3.32898	Low
TCGA-55-7725-01A-11R-2170-07	Alive	0	442	3.46297	High
TCGA-55-7726-01A-11R-2170-07	Alive	0	652	3.2595	Low
TCGA-55-7727-01A-11R-2170-07	Alive	0	119	3.05859	Low
TCGA-55-7728-01A-11R-2187-07	Alive	0	704	2.43483	Low
TCGA-55-7815-01A-11R-2170-07	Alive	0	773	3.38933	Low
TCGA-55-7816-01A-11R-2170-07	Dead	1	468	3.08751	Low
TCGA-55-7903-01A-11R-2170-07	Alive	0	567	3.23051	Low
TCGA-55-7907-01A-11R-2170-07	Dead	1	343	3.74713	High
TCGA-55-7910-01A-11R-2170-07	Alive	0	1040	3.79365	High
TCGA-55-7911-01A-11R-2170-07	Alive	0	537	3.10739	Low
TCGA-55-7913-01B-11R-2241-07	Dead	1	561	3.72259	High
TCGA-55-7914-01A-11R-2170-07	Dead	1	187	3.03413	Low
TCGA-55-7994-01A-11R-2187-07	Alive	0	603	3.17145	Low
TCGA-55-7995-01A-11R-2187-07	Alive	0	889	3.46668	High
TCGA-55-8085-01A-11R-2241-07	Alive	0	904	3.27629	Low
TCGA-55-8087-01A-11R-2241-07	Alive	0	462	3.4714	High
TCGA-55-8089-01A-11R-2241-07	Dead	1	702	3.80793	High
TCGA-55-8090-01A-11R-2241-07	Dead	1	598	3.23337	Low
TCGA-55-8091-01A-11R-2241-07	Alive	0	600	2.65118	Low
TCGA-55-8092-01A-11R-2241-07	Dead	1	154	3.319	Low
TCGA-55-8094-01A-11R-2241-07	Alive	0	541	3.20719	Low
TCGA-55-8096-01A-11R-2241-07	Dead	1	719	2.2676	Low
TCGA-55-8097-01A-11R-2241-07	Alive	0	476	3.07984	Low
TCGA-55-8203-01A-11R-2241-07	Alive	0	547	3.42346	High
TCGA-55-8204-01A-11R-2241-07	Alive	0	515	4.0023	High
TCGA-55-8205-01A-11R-2241-07	Alive	0	599	3.73232	High
TCGA-55-8206-01A-11R-2241-07	Alive	0	888	3.2143	Low
TCGA-55-8207-01A-11R-2241-07	Alive	0	977	2.8486	Low
TCGA-55-8208-01A-11R-2241-07	Alive	0	674	3.24147	Low
TCGA-55-8299-01A-11R-2287-07	Dead	1	469	2.7773	Low
TCGA-55-8301-01A-11R-2287-07	Alive	0	534	2.96872	Low
TCGA-55-8302-01A-11R-2326-07	Alive	0	478	3.28358	Low
TCGA-55-8505-01A-11R-2403-07	Alive	0	440	3.52626	High
TCGA-55-8506-01A-11R-2403-07	Alive	0	11	2.91963	Low
TCGA-55-8507-01A-11R-2403-07	Alive	0	418	3.26103	Low
TCGA-55-8508-01A-11R-2403-07	Alive	0	617	3.0596	Low
TCGA-55-8510-01A-11R-2403-07	Alive	0	539	2.55927	Low
TCGA-55-8511-01A-11R-2403-07	Alive	0	552	2.51566	Low
TCGA-55-8512-01A-11R-2403-07	Dead	1	607	2.88223	Low
TCGA-55-8513-01A-11R-2403-07	Alive	0	791	2.73223	Low
TCGA-55-8514-01A-11R-2403-07	Alive	0	520	2.39865	Low
TCGA-55-8614-01A-11R-2403-07	Alive	0	536	2.76462	Low
TCGA-55-8615-01A-11R-2403-07	Alive	0	446	3.36041	Low
TCGA-55-8616-01A-11R-2403-07	Alive	0	48	2.83891	Low
TCGA-55-8619-01A-11R-2403-07	Alive	0	416	2.24595	Low
TCGA-55-8620-01A-11R-2403-07	Dead	1	375	4.0317	High
TCGA-55-8621-01A-11R-2403-07	Alive	0	515	2.71991	Low
TCGA-55-A48X-01A-11R-A24H-07	Alive	0	689	2.61915	Low
TCGA-55-A48Y-01A-11R-A24H-07	Alive	0	630	2.99183	Low
TCGA-55-A48Z-01A-12R-A24X-07	Alive	0	651	2.92071	Low
TCGA-55-A490-01A-11R-A466-07	Dead	1	99	2.53975	Low
TCGA-55-A491-01A-11R-A24H-07	Alive	0	626	3.56328	High
TCGA-55-A492-01A-11R-A24H-07	Alive	0	596	2.90527	Low
TCGA-55-A493-01A-11R-A24H-07	Alive	0	28	3.30531	Low
TCGA-55-A494-01A-11R-A24X-07	Alive	0	481	3.20054	Low
TCGA-55-A4DF-01A-11R-A24H-07	Dead	1	614	4.05202	High
TCGA-55-A4DG-01A-11R-A24H-07	Alive	0	608	2.38145	Low
TCGA-55-A57B-01A-12R-A39D-07	Alive	0	546	2.92361	Low
TCGA-62-8394-01A-11R-2326-07	Dead	1	139	3.13322	Low
TCGA-62-8395-01A-11R-2326-07	Alive	0	1216	3.0291	Low
TCGA-62-8397-01A-11R-2326-07	Alive	0	1289	2.37005	Low
TCGA-62-8398-01A-11R-2326-07	Dead	1	444	3.97183	High
TCGA-62-8399-01A-21R-2326-07	Alive	0	2696	3.50456	High
TCGA-62-8402-01A-11R-2326-07	Dead	1	1498	3.78937	High
TCGA-62-A46O-01A-11R-A24H-07	Dead	1	1454	3.93661	High
TCGA-62-A46P-01A-11R-A24H-07	Dead	1	594	3.49097	High
TCGA-62-A46R-01A-11R-A24H-07	Dead	1	1725	2.93555	Low
TCGA-62-A46S-01A-11R-A24H-07	Dead	1	1653	2.56311	Low
TCGA-62-A46U-01A-11R-A24H-07	Alive	0	2067	3.31856	Low
TCGA-62-A46V-01A-11R-A24H-07	Alive	0	2199	3.09736	Low
TCGA-62-A46Y-01A-11R-A24H-07	Dead	1	414	2.88871	Low
TCGA-62-A470-01A-11R-A24H-07	Dead	1	1194	3.55622	High
TCGA-62-A471-01A-12R-A24H-07	Alive	0	1246	3.43343	High
TCGA-62-A472-01A-11R-A24H-07	Alive	0	910	3.18072	Low
TCGA-64-1676-01A-01R-0946-07	Alive	0	1728	4.19314	High
TCGA-64-1677-01A-01R-0946-07	Dead	1	628	4.77703	High
TCGA-64-1678-01A-01R-0946-07	Alive	0	1189	5.50863	High
TCGA-64-1679-01A-21R-2066-07	Alive	0	2488	2.93384	Low
TCGA-64-1680-01A-02R-0946-07	Alive	0	1126	3.74926	High
TCGA-64-1681-01A-11R-2066-07	Dead	1	1167	3.20484	Low
TCGA-64-5774-01A-01R-1628-07	Alive	0	2676	3.84807	High
TCGA-64-5775-01A-01R-1628-07	Dead	1	62	2.84012	Low
TCGA-64-5778-01A-01R-1628-07	Alive	0	1305	3.3505	Low
TCGA-64-5779-01A-01R-1628-07	Alive	0	864	3.59108	High
TCGA-64-5781-01A-01R-1628-07	Alive	0	1559	3.8046	High
TCGA-64-5815-01A-01R-1628-07	Alive	0	866	2.38728	Low
TCGA-67-3770-01A-01R-0946-07	Alive	0	610	4.0283	High
TCGA-67-3771-01A-01R-0946-07	Alive	0	610	3.79961	High
TCGA-67-3772-01A-01R-0946-07	Alive	0	573	3.80738	High
TCGA-67-3773-01A-01R-0946-07	Alive	0	427	3.70105	High
TCGA-67-3774-01A-01R-0946-07	Alive	0	385	4.23439	High
TCGA-67-4679-01B-01R-1755-07	Alive	0	448	2.70458	Low
TCGA-67-6215-01A-11R-1755-07	Alive	0	174	3.00996	Low
TCGA-67-6216-01A-11R-1755-07	Alive	0	141	2.88852	Low
TCGA-67-6217-01A-11R-1755-07	Alive	0	422	2.39764	Low
TCGA-69-7760-01A-11R-2170-07	Alive	0	202	4.22837	High
TCGA-69-7761-01A-11R-2170-07	Alive	0	186	3.75472	High
TCGA-69-7763-01A-11R-2170-07	Alive	0	690	2.60997	Low
TCGA-69-7764-01A-11R-2170-07	Alive	0	414	3.00432	Low
TCGA-69-7765-01A-11R-2170-07	Alive	0	165	3.1868	Low
TCGA-69-7973-01A-11R-2187-07	Alive	0	230	4.04743	High
TCGA-69-7974-01A-11R-2187-07	Alive	0	184	2.98758	Low
TCGA-69-7978-01A-11R-2187-07	Alive	0	134	3.09753	Low
TCGA-69-7979-01A-11R-2187-07	Alive	0	408	2.95367	Low
TCGA-69-7980-01A-11R-2187-07	Alive	0	411	3.09435	Low
TCGA-69-8253-01A-11R-2287-07	Alive	0	426	2.51458	Low
TCGA-69-8254-01A-11R-2287-07	Alive	0	409	3.13499	Low
TCGA-69-8255-01A-11R-2287-07	Alive	0	129	3.82181	High
TCGA-69-8453-01A-12R-2326-07	Alive	0	813	2.85422	Low
TCGA-69-A59K-01A-11R-A262-07	Alive	0	591	3.15309	Low
TCGA-71-6725-01A-11R-1858-07	Alive	0	256	2.80742	Low
TCGA-71-8520-01A-11R-2403-07	Dead	1	210	2.79063	Low
TCGA-73-4658-01A-01R-1755-07	Dead	1	1600	3.36316	Low
TCGA-73-4659-01A-01R-1206-07	Dead	1	711	3.45325	High
TCGA-73-4662-01A-01R-1206-07	Alive	0	2515	3.28194	Low
TCGA-73-4666-01A-01R-1206-07	Alive	0	800	3.73103	High
TCGA-73-4668-01A-01R-1206-07	Alive	0	467	3.16673	Low
TCGA-73-4670-01A-01R-1206-07	Alive	0	131	3.25301	Low
TCGA-73-4675-01A-01R-1206-07	Dead	1	922	3.19495	Low
TCGA-73-4676-01A-01R-1755-07	Dead	1	281	3.6943	High
TCGA-73-4677-01A-01R-1206-07	Dead	1	38	3.09857	Low
TCGA-73-7498-01A-12R-2187-07	Alive	0	1189	2.74906	Low
TCGA-73-7499-01A-11R-2187-07	Dead	1	1531	4.39525	High
TCGA-73-A9RS-01A-11R-A41B-07	Dead	1	340	3.54428	High
TCGA-75-5122-01A-01R-1755-07	Dead	1		6.33288	High
TCGA-75-5125-01A-01R-1755-07	Dead	1	2027	3.71553	High
TCGA-75-5126-01A-01R-1755-07	Alive	0		3.65022	High
TCGA-75-5146-01A-01R-1628-07	Alive	0	2368	4.36653	High
TCGA-75-5147-01A-01R-1628-07	Alive	0	1333	4.25832	High
TCGA-75-6203-01A-11R-1755-07	Alive	0		2.75736	Low
TCGA-75-6205-01A-11R-1755-07	Dead	1		3.25746	Low
TCGA-75-6206-01A-11R-1755-07	Alive	0	2590	2.60089	Low
TCGA-75-6207-01A-11R-1755-07	Dead	1		3.44062	High
TCGA-75-6211-01A-11R-1755-07	Dead	1		3.40896	High
TCGA-75-6212-01A-11R-1755-07	Dead	1	1516	2.71717	Low
TCGA-75-6214-01A-41R-1949-07	Dead	1	1115	2.13425	Low
TCGA-75-7025-01A-12R-1949-07	Alive	0	3305	2.57899	Low
TCGA-75-7027-01A-11R-1949-07	Alive	0	3059	3.7574	High
TCGA-75-7030-01A-11R-1949-07	Alive	0		2.94139	Low
TCGA-75-7031-01A-11R-1949-07	Alive	0		3.63818	High
TCGA-78-7143-01A-11R-2039-07	Dead	1	4961	5.77721	High
TCGA-78-7145-01A-11R-2039-07	Dead	1	826	3.70935	High
TCGA-78-7146-01A-11R-2039-07	Dead	1	173	4.61275	High
TCGA-78-7147-01A-11R-2039-07	Dead	1	586	3.58761	High
TCGA-78-7148-01A-11R-2039-07	Dead	1	626	3.68219	High
TCGA-78-7149-01A-11R-2039-07	Alive	0	3940	2.88493	Low
TCGA-78-7150-01A-21R-2039-07	Dead	1	666	3.64887	High
TCGA-78-7152-01A-11R-2039-07	Dead	1	1215	3.18596	Low
TCGA-78-7153-01A-11R-2039-07	Alive	0	3635	3.06914	Low
TCGA-78-7154-01A-11R-2039-07	Dead	1	593	4.44478	High
TCGA-78-7155-01A-11R-2039-07	Dead	1	1171	4.4448	High
TCGA-78-7156-01A-11R-2039-07	Dead	1	976	3.34555	Low
TCGA-78-7158-01A-11R-2039-07	Dead	1	179	3.74465	High
TCGA-78-7159-01A-11R-2039-07	Alive	0	1974	3.54418	High
TCGA-78-7160-01A-11R-2039-07	Dead	1	697	3.143	Low
TCGA-78-7161-01A-11R-2039-07	Dead	1	291	3.31114	Low
TCGA-78-7162-01A-21R-2066-07	Dead	1	3169	2.87631	Low
TCGA-78-7163-01A-12R-2066-07	Alive	0	7248	2.37306	Low
TCGA-78-7166-01A-12R-2066-07	Dead	1	258	2.69307	Low
TCGA-78-7167-01A-11R-2066-07	Dead	1	2681	3.05527	Low
TCGA-78-7220-01A-11R-2039-07	Dead	1	807	4.55841	High
TCGA-78-7535-01A-11R-2066-07	Dead	1	949	2.35448	Low
TCGA-78-7536-01A-11R-2066-07	Dead	1	244	4.73014	High
TCGA-78-7537-01A-11R-2066-07	Dead	1	1622	2.71147	Low
TCGA-78-7539-01A-11R-2066-07	Alive	0	791	2.88229	Low
TCGA-78-7540-01A-11R-2066-07	Dead	1	1197	2.37929	Low
TCGA-78-7542-01A-21R-2066-07	Dead	1	321	3.18957	Low
TCGA-78-7633-01A-11R-2066-07	Dead	1	1528	3.11327	Low
TCGA-78-8640-01A-11R-2403-07	Alive	0	7062	3.79677	High
TCGA-78-8648-01A-11R-2403-07	Dead	1	1209	2.86641	Low
TCGA-78-8655-01A-11R-2403-07	Alive	0	2360	2.3142	Low
TCGA-78-8660-01A-11R-2403-07	Dead	1	321	2.83246	Low
TCGA-78-8662-01A-11R-2403-07	Dead	1	3361	3.35492	Low
TCGA-80-5607-01A-31R-1949-07	Alive	0		3.07492	Low
TCGA-80-5608-01A-31R-1949-07	Alive	0	2832	2.98961	Low
TCGA-80-5611-01A-01R-1628-07	Alive	0	2595	3.51673	High
TCGA-83-5908-01A-21R-2287-07	Alive	0	824	3.64557	High
TCGA-86-6562-01A-11R-1755-07	Dead	1	376	3.27166	Low
TCGA-86-6851-01A-11R-1949-07	Alive	0	179	3.00133	Low
TCGA-86-7701-01A-11R-2170-07	Alive	0	947	3.4545	High
TCGA-86-7711-01A-11R-2066-07	Dead	1	1046	2.63791	Low
TCGA-86-7713-01A-11R-2066-07	Alive	0	1157	3.34073	Low
TCGA-86-7714-01A-12R-2170-07	Dead	1	625	3.48043	High
TCGA-86-7953-01A-11R-2187-07	Alive	0	997	3.22965	Low
TCGA-86-7954-01A-11R-2187-07	Alive	0	605	3.27155	Low
TCGA-86-7955-01A-11R-2187-07	Alive	0	1072	2.79905	Low
TCGA-86-8054-01A-11R-2241-07	Alive	0	1148	4.36703	High
TCGA-86-8055-01A-11R-2241-07	Dead	1	124	3.02922	Low
TCGA-86-8056-01A-11R-2241-07	Alive	0	139	3.22144	Low
TCGA-86-8073-01A-11R-2241-07	Alive	0	740	3.12963	Low
TCGA-86-8074-01A-11R-2241-07	Alive	0	24	4.02909	High
TCGA-86-8075-01A-11R-2241-07	Dead	1	694	2.98539	Low
TCGA-86-8076-01A-31R-2241-07	Alive	0	993	3.26219	Low
TCGA-86-8278-01A-11R-2287-07	Alive	0	944	2.77579	Low
TCGA-86-8279-01A-11R-2287-07	Alive	0	949	4.04135	High
TCGA-86-8280-01A-11R-2287-07	Alive	0	701	2.83885	Low
TCGA-86-8281-01A-11R-2287-07	Alive	0	0	3.18686	Low
TCGA-86-8358-01A-11R-2326-07	Alive	0	653	4.14318	High
TCGA-86-8359-01A-11R-2326-07	Dead	1	444	3.00193	Low
TCGA-86-8585-01A-11R-2403-07	Alive	0	353	3.03649	Low
TCGA-86-8668-01A-11R-2403-07	Alive	0	423	2.90487	Low
TCGA-86-8669-01A-11R-2403-07	Alive	0	938	3.53052	High
TCGA-86-8671-01A-11R-2403-07	Alive	0	839	2.79217	Low
TCGA-86-8672-01A-21R-2403-07	Dead	1	19	3.04635	Low
TCGA-86-8673-01A-11R-2403-07	Alive	0	862	2.50103	Low
TCGA-86-8674-01A-21R-2403-07	Alive	0	806	3.16111	Low
TCGA-86-A456-01A-11R-A24H-07	Alive	0	896	2.98424	Low
TCGA-86-A4D0-01A-11R-A24H-07	Dead	1	116	3.75802	High
TCGA-86-A4JF-01A-11R-A24X-07	Dead	1	737	3.5013	High
TCGA-86-A4P7-01A-11R-A24X-07	Alive	0	415	2.8586	Low
TCGA-86-A4P8-01A-11R-A24X-07	Alive	0	805	2.94433	Low
TCGA-91-6828-01A-11R-1858-07	Alive	0	323	3.23516	Low
TCGA-91-6829-01A-21R-1858-07	Dead	1	1258	3.425	High
TCGA-91-6830-01A-11R-1949-07	Alive	0	60	3.478	High
TCGA-91-6831-01A-11R-1858-07	Alive	0	310	7.27279	High
TCGA-91-6835-01A-11R-1858-07	Alive	0	79	3.24443	Low
TCGA-91-6836-01A-21R-1858-07	Alive	0	417	4.05813	High
TCGA-91-6840-01A-11R-1949-07	Alive	0	372	4.45483	High
TCGA-91-6847-01A-11R-1949-07	Alive	0	842	3.88417	High
TCGA-91-6848-01A-11R-1949-07	Alive	0	224	4.38023	High
TCGA-91-6849-01A-11R-1949-07	Alive	0	35	3.25295	Low
TCGA-91-7771-01A-11R-2170-07	Alive	0	492	4.08616	High
TCGA-91-8496-01A-11R-2403-07	Alive	0	505	3.79993	High
TCGA-91-8497-01A-11R-2403-07	Dead	1	434	2.89017	Low
TCGA-91-8499-01A-11R-2403-07	Alive	0	36	6.64308	High
TCGA-91-A4BC-01A-11R-A24H-07	Alive	0	44	2.58145	Low
TCGA-91-A4BD-01A-11R-A24H-07	Alive	0	603	2.79975	Low
TCGA-93-7347-01A-11R-2187-07	Alive	0	683	2.67444	Low
TCGA-93-7348-01A-21R-2039-07	Alive	0	531	3.30159	Low
TCGA-93-8067-01A-11R-2287-07	Alive	0	186	2.79437	Low
TCGA-93-A4JN-01A-11R-A24X-07	Alive	0	718	3.29684	Low
TCGA-93-A4JO-01A-21R-A24X-07	Dead	1	33	2.85054	Low
TCGA-93-A4JP-01A-11R-A24X-07	Alive	0	578	2.86289	Low
TCGA-93-A4JQ-01A-11R-A24X-07	Alive	0	526	3.04149	Low
TCGA-95-7039-01A-11R-1949-07	Alive	0	1272	2.93401	Low
TCGA-95-7043-01A-11R-1949-07	Dead	1	503	2.94428	Low
TCGA-95-7562-01A-11R-2241-07	Dead	1	87	3.79074	High
TCGA-95-7567-01A-11R-2066-07	Alive	0	568	3.48693	High
TCGA-95-7944-01A-11R-2187-07	Alive	0	377	3.45227	High
TCGA-95-7947-01A-11R-2187-07	Alive	0	477	4.04057	High
TCGA-95-7948-01A-11R-2187-07	Alive	0	476	3.14012	Low
TCGA-95-8039-01A-11R-2241-07	Alive	0	830	2.93217	Low
TCGA-95-8494-01A-11R-2326-07	Alive	0	84	3.49862	High
TCGA-95-A4VK-01A-11R-A262-07	Alive	0	651	2.8609	Low
TCGA-95-A4VN-01A-11R-A262-07	Alive	0	553	2.91098	Low
TCGA-95-A4VP-01A-21R-A262-07	Alive	0	605	2.2526	Low
TCGA-97-7546-01A-11R-2039-07	Alive	0	1285	2.91718	Low
TCGA-97-7547-01A-11R-2039-07	Alive	0	1965	2.63173	Low
TCGA-97-7552-01A-11R-2039-07	Alive	0	1932	3.37411	Low
TCGA-97-7553-01A-21R-2039-07	Alive	0	1870	3.16355	Low
TCGA-97-7554-01A-11R-2039-07	Alive	0	775	2.88721	Low
TCGA-97-7937-01A-11R-2170-07	Alive	0	564	3.31035	Low
TCGA-97-7938-01A-11R-2170-07	Dead	1	18	3.01782	Low
TCGA-97-7941-01A-11R-2187-07	Alive	0	484	3.0274	Low
TCGA-97-8171-01A-11R-2287-07	Alive	0	568	3.19882	Low
TCGA-97-8172-01A-11R-2287-07	Alive	0	545	3.09287	Low
TCGA-97-8174-01A-11R-2287-07	Dead	1	164	2.94265	Low
TCGA-97-8175-01A-11R-2287-07	Alive	0	551	3.37272	Low
TCGA-97-8176-01A-11R-2403-07	Dead	1	468	3.52158	High
TCGA-97-8177-01A-11R-2287-07	Alive	0	499	4.74698	High
TCGA-97-8179-01A-11R-2287-07	Alive	0	435	2.80538	Low
TCGA-97-8547-01A-11R-2403-07	Alive	0	657	2.68681	Low
TCGA-97-8552-01A-11R-2403-07	Alive	0	626	3.03044	Low
TCGA-97-A4LX-01A-11R-A24X-07	Alive	0	614	3.00929	Low
TCGA-97-A4M0-01A-11R-A24X-07	Alive	0	652	2.99066	Low
TCGA-97-A4M1-01A-11R-A24X-07	Alive	0	601	2.58046	Low
TCGA-97-A4M2-01A-12R-A24X-07	Alive	0	624	2.59091	Low
TCGA-97-A4M3-01A-11R-A24X-07	Alive	0	540	2.61358	Low
TCGA-97-A4M5-01A-11R-A24X-07	Alive	0	634	3.05575	Low
TCGA-97-A4M6-01A-11R-A24X-07	Alive	0	568	3.05989	Low
TCGA-97-A4M7-01A-11R-A24X-07	Alive	0	629	3.102	Low
TCGA-99-7458-01A-11R-2039-07	Alive	0	747	2.61082	Low
TCGA-99-8025-01A-11R-2241-07	Alive	0	1060	3.03305	Low
TCGA-99-8028-01A-11R-2241-07	Alive	0	1118	2.98182	Low
TCGA-99-8032-01A-11R-2241-07	Alive	0	44	3.24682	Low
TCGA-99-8033-01A-11R-2241-07	Dead	1	656	3.49853	High
TCGA-99-AA5R-01A-11R-A39D-07	Alive	0	658	2.58434	Low
TCGA-J2-8192-01A-11R-2241-07	Alive	0	739	2.81848	Low
TCGA-J2-8194-01A-11R-2241-07	Alive	0	724	3.00216	Low
TCGA-J2-A4AD-01A-11R-A24H-07	Dead	1	550	3.29361	Low
TCGA-J2-A4AE-01A-21R-A24H-07	Alive	0	1079	3.19901	Low
TCGA-J2-A4AG-01A-11R-A24H-07	Alive	0	988	3.17624	Low
TCGA-L4-A4E5-01A-11R-A24X-07	Alive	0	578	3.80783	High
TCGA-L4-A4E6-01A-11R-A24H-07	Alive	0	435	2.7118	Low
TCGA-L9-A443-01A-12R-A24H-07	Dead	1	193	3.18334	Low
TCGA-L9-A444-01A-21R-A24H-07	Alive	0	307	2.68287	Low
TCGA-L9-A50W-01A-12R-A39D-07	Dead	1	442	2.61612	Low
TCGA-L9-A5IP-01A-21R-A39D-07	Dead	1	58	3.29872	Low
TCGA-L9-A743-01A-43R-A39D-07	Alive	0	664	2.93702	Low
TCGA-L9-A7SV-01A-11R-A39D-07	Alive	0	565	3.50551	High
TCGA-L9-A8F4-01A-11R-A39D-07	Alive	0	476	3.37226	Low
TCGA-MN-A4N1-01A-11R-A24X-07	Alive	0	827	2.44493	Low
TCGA-MN-A4N4-01A-12R-A24X-07	Alive	0	1175	2.69755	Low
TCGA-MN-A4N5-01A-11R-A24X-07	Alive	0	84	2.55461	Low
TCGA-MP-A4SV-01A-11R-A24X-07	Dead	1	2620	3.98035	High
TCGA-MP-A4SW-01A-21R-A24X-07	Dead	1	1778	3.00978	Low
TCGA-MP-A4SY-01A-21R-A24X-07	Dead	1	1501	3.00705	Low
TCGA-MP-A4T4-01A-11R-A262-07	Dead	1	2617	2.69668	Low
TCGA-MP-A4T6-01A-32R-A262-07	Dead	1	1790	2.80608	Low
TCGA-MP-A4T7-01A-11R-A24X-07	Dead	1	167	3.41944	High
TCGA-MP-A4T8-01A-11R-A24X-07	Dead	1	161	3.14359	Low
TCGA-MP-A4T9-01A-11R-A24X-07	Dead	1	1265	2.82034	Low
TCGA-MP-A4TA-01A-21R-A24X-07	Dead	1	950	3.83456	High
TCGA-MP-A4TC-01A-11R-A24X-07	Dead	1	74	2.77905	Low
TCGA-MP-A4TD-01A-32R-A262-07	Dead	1	307	3.03053	Low
TCGA-MP-A4TE-01A-22R-A466-07	Dead	1	896	3.45213	High
TCGA-MP-A4TF-01A-11R-A262-07	Dead	1	336	3.91575	High
TCGA-MP-A4TH-01A-31R-A262-07	Alive	0	741	2.56915	Low
TCGA-MP-A4TI-01A-21R-A24X-07	Dead	1	429	3.51286	High
TCGA-MP-A4TJ-01A-51R-A262-07	Dead	1	339	3.01721	Low
TCGA-MP-A4TK-01A-11R-A24X-07	Dead	1	582	4.66095	High
TCGA-MP-A5C7-01A-11R-A262-07	Alive	0	2248	3.44369	High
TCGA-NJ-A4YF-01A-12R-A262-07	Alive	0	2161	2.34999	Low
TCGA-NJ-A4YG-01A-22R-A262-07	Alive	0	2261	2.37011	Low
TCGA-NJ-A4YI-01A-11R-A262-07	Dead	1	4	2.60985	Low
TCGA-NJ-A4YP-01A-11R-A262-07	Alive	0	50	3.38271	Low
TCGA-NJ-A4YQ-01A-11R-A262-07	Alive	0	1432	2.81205	Low
TCGA-NJ-A55A-01A-11R-A262-07	Alive	0	15	3.4665	High
TCGA-NJ-A55O-01A-11R-A262-07	Alive	0	13	2.65377	Low
TCGA-NJ-A55R-01A-11R-A262-07	Alive	0	603	3.0663	Low
TCGA-NJ-A7XG-01A-12R-A39D-07	Alive	0	617	2.01995	Low
TCGA-O1-A52J-01A-11R-A262-07	Dead	1	1798	1.54181	Low
TCGA-S2-AA1A-01A-12R-A39D-07	Alive	0	513	3.31583	Low
